# Supplementary material for: ﻿Descriptions of four new species of atyid shrimp (Crustacea, Decapoda, Atyidae) in Vietnam
Source: Zookeys. 2025 Jul 28;1247:151–86. doi: 10.3897/zookeys.1247.148607 (PMC12322682; doi:10.3897/zookeys.1247.148607)
Supplement: XML Treatment for Caridina ngocson [file zookeys.1247.148607-treatment1.xml]

<!DOCTYPE tp:taxon-treatment
  PUBLIC "-//TaxonX//DTD Taxonomic Treatment Publishing DTD v0 20100105//EN" "tax-treatment-NSO.dtd">
<tp:taxon-treatment xmlns:tp="http://www.plazi.org/taxpub"><tp:treatment-meta><kwd-group><label>Taxon classification</label><kwd>
                <named-content content-type="kingdom">Animalia</named-content>
              </kwd><kwd>
                <named-content content-type="order">Decapoda</named-content>
              </kwd><kwd>
                <named-content content-type="family">Atyidae</named-content>
              </kwd></kwd-group><mixed-citation publication-type="journal"><person-group><name><surname>Do</surname><given-names>Van Tu</given-names></name><name><surname>Phan</surname><given-names>Thi Yen</given-names></name><name><surname>von Rintelen</surname><given-names>Kristina</given-names></name><name><surname>Le</surname><given-names>Hung Anh</given-names></name><name><surname>von Rintelen</surname><given-names>Thomas</given-names></name></person-group><article-title>﻿Descriptions of four new species of atyid shrimp (<tp:taxon-name><tp:taxon-name-part taxon-name-part-type="subphylum">Crustacea</tp:taxon-name-part></tp:taxon-name>, <tp:taxon-name><tp:taxon-name-part taxon-name-part-type="order">Decapoda</tp:taxon-name-part></tp:taxon-name>, <tp:taxon-name><tp:taxon-name-part taxon-name-part-type="family">Atyidae</tp:taxon-name-part></tp:taxon-name>) in Vietnam</article-title><source>Zookeys</source><day>28</day><month>07</month><year>2025</year><volume>1247</volume><fpage>151</fpage><lpage>186</lpage><pub-id pub-id-type="doi">10.3897/zookeys.1247.148607</pub-id></mixed-citation></tp:treatment-meta><tp:nomenclature><label>﻿</label><tp:taxon-name>
              <object-id xmlns:xlink="http://www.w3.org/1999/xlink" content-type="arpha" xlink:type="simple">9F18B6F6-A355-5E5F-B488-68BB80DC570C</object-id>
              <tp:taxon-name-part taxon-name-part-type="genus" reg="Caridina">Caridina</tp:taxon-name-part>
              <tp:taxon-name-part taxon-name-part-type="species" reg="ngocson">ngocson</tp:taxon-name-part>
              <object-id xmlns:xlink="http://www.w3.org/1999/xlink" content-type="zoobank" xlink:type="simple">https://zoobank.org/59EB6C32-0516-4725-AAC5-523AAE16BA4A</object-id>
            </tp:taxon-name><tp:taxon-status xmlns:xlink="http://www.w3.org/1999/xlink" xlink:type="simple">sp. nov.</tp:taxon-status><xref ref-type="fig" rid="F2">Figs 2</xref><xref ref-type="fig" rid="F3">, 3</xref><xref ref-type="fig" rid="F4">, 4</xref></tp:nomenclature><tp:treatment-sec sec-type="type material" id="SECID0EF4AG"><title>Type material.</title><p><bold><italic>Holotype</italic>.</bold> • Adult male, <abbrev xmlns:xlink="http://www.w3.org/1999/xlink" xlink:title="carapace length" id="ABBRID0EQ4AG" xlink:type="simple">cl</abbrev> 4.6 mm, <abbrev xmlns:xlink="http://www.w3.org/1999/xlink" xlink:title="Institute of Biology" id="ABBRID0EU4AG" xlink:type="simple">IB</abbrev>-FS 007, Vietnam, Hoa Binh Province, Lac Son District, Ngoc Son Commune, Van Village, a small stream, <named-content xmlns:xlink="http://www.w3.org/1999/xlink" content-type="dwc:verbatimCoordinates" xlink:type="simple"><named-content content-type="geo-json" specific-use="{&#34;type&#34;:&#34;Point&#34;,&#34;coordinates&#34;:[105.302230,20.465478]}" id="NCID0E24AG" xlink:type="simple">20°27'55.721"N, 105°18'8.027"E</named-content></named-content>, 23 March 2017, collected by Van Tu Do. <bold><italic>Paratypes</italic>.</bold> • 7 males, <abbrev xmlns:xlink="http://www.w3.org/1999/xlink" xlink:title="carapace length" id="ABBRID0EE5AG" xlink:type="simple">cl</abbrev> 3.8–5.3 mm, 4 females, <abbrev xmlns:xlink="http://www.w3.org/1999/xlink" xlink:title="carapace length" id="ABBRID0EI5AG" xlink:type="simple">cl</abbrev> 4.2–5.3 mm, 50 additional specimens, <named-content xmlns:xlink="http://www.w3.org/1999/xlink" content-type="dwc:institutional_code" xlink:title="Museum für Naturkunde" xlink:href="http://grbio.org/institution/museum-f%C3%BCr-naturkunde-berlin-zoological-collections" xlink:type="simple">ZMB</named-content> 30276, same data as holotype; • male, <abbrev xmlns:xlink="http://www.w3.org/1999/xlink" xlink:title="carapace length" id="ABBRID0EQ5AG" xlink:type="simple">cl</abbrev> 4.4, female, <abbrev xmlns:xlink="http://www.w3.org/1999/xlink" xlink:title="carapace length" id="ABBRID0EU5AG" xlink:type="simple">cl</abbrev> 5 mm, <abbrev xmlns:xlink="http://www.w3.org/1999/xlink" xlink:title="Institute of Biology" id="ABBRID0EY5AG" xlink:type="simple">IB</abbrev>-FS 008, Vietnam, Hoa Binh Province, Lac Son District, Ngoc Son Commune, a small stream, <named-content xmlns:xlink="http://www.w3.org/1999/xlink" content-type="dwc:verbatimCoordinates" xlink:type="simple"><named-content content-type="geo-json" specific-use="{&#34;type&#34;:&#34;Point&#34;,&#34;coordinates&#34;:[105.373194,20.403311]}" id="NCID0E65AG" xlink:type="simple">20°24'11.92"N, 105°22'23.5"E</named-content></named-content>, collected by Thi Yen Phan, 02 February 2023.</p></tp:treatment-sec><tp:treatment-sec sec-type="material" id="SECID0EE6AG"><title>Comparative material.</title><p><italic><tp:taxon-name><tp:taxon-name-part taxon-name-part-type="genus" reg="Caridina">Caridina</tp:taxon-name-part><tp:taxon-name-part taxon-name-part-type="species" reg="serrata">serrata</tp:taxon-name-part></tp:taxon-name></italic> Stimpson, 1860. • 10 males, <abbrev xmlns:xlink="http://www.w3.org/1999/xlink" xlink:title="carapace length" id="ABBRID0EV6AG" xlink:type="simple">cl</abbrev> 3.1–4.7, 5 females, <abbrev xmlns:xlink="http://www.w3.org/1999/xlink" xlink:title="carapace length" id="ABBRID0EZ6AG" xlink:type="simple">cl</abbrev> 4.0–4.6, <named-content xmlns:xlink="http://www.w3.org/1999/xlink" content-type="dwc:institutional_code" xlink:title="Museum für Naturkunde" xlink:href="http://grbio.org/institution/museum-f%C3%BCr-naturkunde-berlin-zoological-collections" xlink:type="simple">ZMB</named-content> 30306, Vietnam, Quang Nam Province, Hoi An City, Cu Lao Cham Island, a small stream running into the reservoir, <named-content xmlns:xlink="http://www.w3.org/1999/xlink" content-type="dwc:verbatimCoordinates" xlink:type="simple"><named-content content-type="geo-json" specific-use="{&#34;type&#34;:&#34;Point&#34;,&#34;coordinates&#34;:[108.522972,15.943028]}" id="NCID0EEABG" xlink:type="simple">15°56'34.9"N 108°31'22.7"E</named-content></named-content>, collected by Pham The Cuong, 10 May 2017.</p></tp:treatment-sec><tp:treatment-sec sec-type="diagnosis" id="SECID0EJABG"><title>Diagnosis.</title><p><italic><tp:taxon-name><tp:taxon-name-part taxon-name-part-type="genus" reg="Caridina">Caridina</tp:taxon-name-part><tp:taxon-name-part taxon-name-part-type="species" reg="ngocson">ngocson</tp:taxon-name-part></tp:taxon-name></italic> sp. nov. can be distinguished from other members of the genus <italic><tp:taxon-name><tp:taxon-name-part taxon-name-part-type="genus" reg="Caridina">Caridina</tp:taxon-name-part></tp:taxon-name></italic> by a combination of the following characteristics: short, slender, and slightly downward-curving rostrum, reaching from beginning to middle of second segment of antennular peduncle (Fig. <xref ref-type="fig" rid="F2">2A</xref>); stylocerite extending beyond distal end of basal antennular peduncle; rostral formula of 4–6+5–11/0–2; well-developed eyes (Fig. <xref ref-type="fig" rid="F2">2B</xref>); kidney-shaped endopod of male first pleopod, with appendix interna slightly exceeding terminal margin of endopod by 0.23 of its length (Fig. <xref ref-type="fig" rid="F3">3G, H</xref>); appendix masculina of male second pleopod slender, reaching approximately 0.43× endopod length; appendix interna extending ~0.60× length of appendix masculina (Fig. <xref ref-type="fig" rid="F3">3I, J</xref>); and large eggs.</p><fig id="F2" position="float" orientation="portrait"><object-id xmlns:xlink="http://www.w3.org/1999/xlink" content-type="doi" xlink:type="simple">10.3897/zookeys.1247.148607.figure2</object-id><object-id xmlns:xlink="http://www.w3.org/1999/xlink" content-type="arpha" xlink:type="simple">ABC43261-6437-5666-956F-9EB158ABACC5</object-id><label>Figure 2.</label><caption><p><italic><tp:taxon-name><tp:taxon-name-part taxon-name-part-type="genus" reg="Caridina">Caridina</tp:taxon-name-part><tp:taxon-name-part taxon-name-part-type="species" reg="ngocson">ngocson</tp:taxon-name-part></tp:taxon-name></italic> sp. nov. adult male, <abbrev xmlns:xlink="http://www.w3.org/1999/xlink" xlink:title="carapace length" id="ABBRID0EECBG" xlink:type="simple">cl</abbrev> 4.6 mm (<named-content xmlns:xlink="http://www.w3.org/1999/xlink" content-type="dwc:institutional_code" xlink:title="Museum für Naturkunde" xlink:href="http://grbio.org/institution/museum-f%C3%BCr-naturkunde-berlin-zoological-collections" xlink:type="simple">ZMB</named-content> 30276). <bold>A.</bold> Cephalothorax and cephalic appendages, lateral view; <bold>B.</bold> Antennular peduncle; <bold>C.</bold> Scaphocerite; <bold>D.</bold> Telson; <bold>E.</bold> Distal portion of telson; <bold>F.</bold> Preanal carina; <bold>G.</bold> Uropodal diaeresis; <bold>H.</bold> Mandible; <bold>I.</bold> Maxillula; <bold>J.</bold> Maxilla; <bold>K.</bold> First maxilliped; <bold>L.</bold> Distal end of palp of first maxilliped; <bold>M.</bold> Second maxilliped; <bold>N.</bold> Third maxilliped. Scale bars: 1 mm (<bold>A</bold>); 0.5 mm (<bold>B–D</bold>); 0.2 mm (<bold>E–J</bold>).</p></caption><graphic xmlns:xlink="http://www.w3.org/1999/xlink" xlink:href="zookeys-1247-151_article-148607__-g002.jpg" position="float" orientation="portrait" xlink:type="simple" id="oo_1382275.jpg"><uri content-type="original_file" xlink:type="simple">https://binary.pensoft.net/fig/1382275</uri></graphic></fig><fig id="F3" position="float" orientation="portrait"><object-id xmlns:xlink="http://www.w3.org/1999/xlink" content-type="doi" xlink:type="simple">10.3897/zookeys.1247.148607.figure3</object-id><object-id xmlns:xlink="http://www.w3.org/1999/xlink" content-type="arpha" xlink:type="simple">BE9B1BA5-ADEB-56F0-BE9A-0C95B06CC364</object-id><label>Figure 3.</label><caption><p><italic><tp:taxon-name><tp:taxon-name-part taxon-name-part-type="genus" reg="Caridina">Caridina</tp:taxon-name-part><tp:taxon-name-part taxon-name-part-type="species" reg="ngocson">ngocson</tp:taxon-name-part></tp:taxon-name></italic> sp. nov. adult male, <abbrev xmlns:xlink="http://www.w3.org/1999/xlink" xlink:title="carapace length" id="ABBRID0EGEBG" xlink:type="simple">cl</abbrev> 4.6 mm (<named-content xmlns:xlink="http://www.w3.org/1999/xlink" content-type="dwc:institutional_code" xlink:title="Museum für Naturkunde" xlink:href="http://grbio.org/institution/museum-f%C3%BCr-naturkunde-berlin-zoological-collections" xlink:type="simple">ZMB</named-content> 30276). <bold>A.</bold> First pereiopod; <bold>B.</bold> Second pereiopod; <bold>C.</bold> Third pereiopod; <bold>D.</bold> The same, dactylus; <bold>E.</bold> Fifth pereiopod; <bold>F.</bold> The same, dactylus; <bold>G.</bold> Male first pleopod; <bold>H.</bold> Endopod of male first pleopod; <bold>I.</bold> Male second pleopod; <bold>J.</bold> Appendix masculina and interna of male second pleopod. Scale bars: 1 mm (<bold>A, B, C, F, G, I</bold>); 0.2 mm (<bold>D, E, H, J</bold>).</p></caption><graphic xmlns:xlink="http://www.w3.org/1999/xlink" xlink:href="zookeys-1247-151_article-148607__-g003.jpg" position="float" orientation="portrait" xlink:type="simple" id="oo_1382276.jpg"><uri content-type="original_file" xlink:type="simple">https://binary.pensoft.net/fig/1382276</uri></graphic></fig></tp:treatment-sec><tp:treatment-sec sec-type="description" id="SECID0ELFBG"><title>Description.</title><p><bold><italic>Cephalothorax and cephalic appendages</italic>.</bold> Carapace length 3.8–5.3 mm (median 4.4 mm, <italic>n</italic> = 12). Rostrum short and slender, straight, reaching to beginning to middle of second segment of antennular peduncle, 0.25–0.4 (median 0.33) × as long as carapace, rostral formula 4–6+5–11/0–2 (Fig. <xref ref-type="fig" rid="F2">2A</xref>). Suborbital angle acute, completely fused with antennal spine; pterygostomian margin rounded, slightly introduced forward (Fig. <xref ref-type="fig" rid="F2">2A</xref>). Eyes well developed with globular cornea, anterior end reaching to 0.8× length of basal segment of antennular peduncle (Fig. <xref ref-type="fig" rid="F2">2A</xref>). Antennular peduncle 0.47–0.58 (median 0.54) × as long as carapace; basal segment 1.98–2.39 (median 2.05) × as long as second segment, second segment 0.96–1.24 (median 1.05) × as long as third segment (Fig. <xref ref-type="fig" rid="F2">2B</xref>). Stylocerite reaching to beginning or to 0.4× length of second segment of antennular peduncle (Fig. <xref ref-type="fig" rid="F2">2B</xref>). Scaphocerite ovate, reaching beyond distal end of antennular peduncle, 2.55–2.97 (median 2.55) × as long as wide (Fig. <xref ref-type="fig" rid="F2">2A, C</xref>).</p><p><bold><italic>Abdominal somites, telson, and uropods</italic>.</bold> Sixth abdominal somite 0.36–0.4 (median 0.38) ×length of carapace, 1.36–1.69 (median 1.45) × as long as fifth abdominal somite, 0.64–0.84 (median 0.73) × length of telson. Telson length 2.14–2.55 (median 2.27) × as long as proximal wide, distal margin triangular, terminating in a short median projection, with 4–6 pairs of dorsal spiniform setae and one pair of dorso-subdistal spiniform setae; distal end with three or four pairs of spiniform setae, lateral pair longer than intermediate pairs (Fig. <xref ref-type="fig" rid="F2">2D, E</xref>). Preanal carina low, slightly bent backwards, with few setae, lacking a spine (Fig. <xref ref-type="fig" rid="F2">2F</xref>). Uropodal diaeresis with 16–21 (median 20) movable spiniform setae, outermost longer than lateral angle (Fig. <xref ref-type="fig" rid="F2">2G</xref>).</p><p><bold><italic>Mouthparts and branchiae</italic>.</bold> Incisor process of mandible ending in one row of 5–7 irregular teeth, molar process truncated (Fig. <xref ref-type="fig" rid="F2">2H</xref>). Lower lacinia of maxillula broadly rounded, upper lacinia elongated, with several distinct teeth and setae on inner margin, palp stout with few simple setae at tip (Fig. <xref ref-type="fig" rid="F2">2I</xref>). Upper endites of maxilla subdivided, palp short, scaphognathite tapering posteriorly, with numerous long, curved setae at posterior margin (Fig. <xref ref-type="fig" rid="F2">2J</xref>). Distal end of palp of first maxilliped triangular, with a short projection; flagellum of the exopod very elongated, endopod high, reaching 0.8 × length of flagellum of exopod (Fig. <xref ref-type="fig" rid="F2">2K, L</xref>). Podobranch of second maxilliped slightly reduced, with few finger-like projections (Fig. <xref ref-type="fig" rid="F2">2M</xref>). Third maxilliped reaching to end of antennular peduncle, ending in single terminal claw, exopod reaching 0.6 × length of penultimate segment; ultimate segment longer than penultimate segment; epipod present on the coxa (Fig. <xref ref-type="fig" rid="F2">2N</xref>). Branchial formula as typical for genus <italic><tp:taxon-name><tp:taxon-name-part taxon-name-part-type="genus" reg="Paracaridina">Paracaridina</tp:taxon-name-part></tp:taxon-name></italic> Liang, Guo &amp; Tang, 1999, five pairs of pleurobranchs well developed; two pairs of arthrobranchs on third maxillipeds, with second pair strongly reduced in size; one pair of podobranchs on second maxilliped slightly reduced, arthrobranch on first pereiopod absent (<xref ref-type="bibr" rid="B30">Liang et al. 1999</xref>).</p><p><bold><italic>Pereiopods</italic>.</bold> Epipods present on first fourth pereiopods. First pereiopod short, robust, reaching end of basal segment of antennular peduncle; chela 1.91–2.22 (median 2.02) × as long as wide, 1.22–1.44 (median 1.26) × length of carpus; tips of fingers rounded, without hook; dactylus 0.73–0.89 (median 0.83) × as long as palm; carpus excavated strongly anteriorly, 1.73–2.25 (median 1.89) × as long as wide; carpus 0.83–1.01 (median 0.95) × length of merus; merus 2.3–2.94 (median 2.67) × as long as wide, longer than ischium (Fig. <xref ref-type="fig" rid="F3">3A</xref>). Second pereiopod long, slender, reaching beyond distal end of antennular peduncle; chela 2.19–2.62 (median 2.4) × as long as wide, 0.60–0.78 (median 0.69) × length of carpus; tips of fingers rounded, without hook; dactylus 1.04–1.4 (median 1.17) × as long as palm; carpus 5.0–5.69 (median 5.16) × as long as wide, 0.93–1.05 (median 1.0) × as long as merus; merus 4.81–5.58 (median 5.12) × as long as wide, longer than ischium (Fig. <xref ref-type="fig" rid="F3">3B</xref>). Third pereiopod slender, reaching beyond distal end of antennular peduncle by its dactylus, terminating in one claw, with five accessory spiniform setae on flexor margin, dactylus 2.44–3.19 (median 2.82) × as long as wide (terminal claw and spiniform setae on flexor margin included), propodus 8.38–9.3 (median 8.79) × as long as wide, 4–4.64 (median 4.17) × as long as dactylus; carpus 3.41–4.41 (median 4.01) × as long as wide, 0.53–0.69 (median 0.62) × as long as propodus, 0.46–0.55 (median 0.52) × as long as merus; merus 5.33–6.68 (median 5.74) × as long as wide, bearing 3 strong, movable spiniform setae on posterior margin of outer surface; ischium with one small movable spiniform seta (Fig. <xref ref-type="fig" rid="F3">3C, D</xref>). Fifth pereiopod slender, reaching to end of third segment of antennular peduncle, dactylus 3.27–3.67 (median 3.53) × as long as wide (terminal claw and spiniform setae on flexor margin included), terminating in one large claw, with 30–37 spiniform setae on flexor margin; propodus 9.82–12.06 (median 10.55) × as long as wide, 3.06–3.98 (median 3.54) × length of dactylus; carpus 3.45–4.39 (median 4.0) × as long as wide, 0.46–0.57 (median 0.48) × as long as propodus, 0.56–0.66 (median 0.61) × as long as merus; merus 5.4–6.21 (median 5.99) × as long as wide, bearing 3 strong, movable spiniform setae on posterior margin of outer surface, ischium without movable spiniform setae (Fig. <xref ref-type="fig" rid="F3">3E, F</xref>).</p><p><bold><italic>Pleopods</italic>.</bold> Endopod of male first pleopod extending to 0.62 × exopod, elongated and kidney-shaped, 2.43–3.04 (median 2.91) × as long as proximal width, inner margin concave, outer margin slightly convex, rounded distally, long pappose setae on outer and distal margins, medium-length setae on inner margin; with appendix interna curved upwards, exceeding terminal margin of endopod by 0.51 its length (Fig. <xref ref-type="fig" rid="F3">3G, H</xref>). Appendix masculina of male second pleopod slender, reaching to proximal 0.62 × endopod length, 7.38 × as long as distal width, stick-shaped, with some short spiniform setae on outer surface and some long spiniform setae on distal surface; appendix interna at the middle of appendix masculina, narrow, small, extending ~0.54 × length of appendix masculina (Fig. <xref ref-type="fig" rid="F3">3I, J</xref>).</p></tp:treatment-sec><tp:treatment-sec sec-type="Coloration" id="SECID0EYJBG"><title>Coloration.</title><p>The body is grey to slightly yellowish in color, with many small reddish black spots. There are several small stripes formed by spots on the abdominal part (Fig. <xref ref-type="fig" rid="F4">4A–C</xref>).</p><fig id="F4" position="float" orientation="portrait"><object-id xmlns:xlink="http://www.w3.org/1999/xlink" content-type="doi" xlink:type="simple">10.3897/zookeys.1247.148607.figure4</object-id><object-id xmlns:xlink="http://www.w3.org/1999/xlink" content-type="arpha" xlink:type="simple">0E7F568F-3FC6-5D14-8DC9-9E3078AEC4ED</object-id><label>Figure 4.</label><caption><p><bold>A–C.</bold> Variations in the of live coloration of <italic><tp:taxon-name><tp:taxon-name-part taxon-name-part-type="genus" reg="Caridina">Caridina</tp:taxon-name-part><tp:taxon-name-part taxon-name-part-type="species" reg="ngocson">ngocson</tp:taxon-name-part></tp:taxon-name></italic> sp. nov. (<named-content xmlns:xlink="http://www.w3.org/1999/xlink" content-type="dwc:institutional_code" xlink:title="Museum für Naturkunde" xlink:href="http://grbio.org/institution/museum-f%C3%BCr-naturkunde-berlin-zoological-collections" xlink:type="simple">ZMB</named-content> 30276), collected in Hoa Binh Province, Vietnam.</p></caption><graphic xmlns:xlink="http://www.w3.org/1999/xlink" xlink:href="zookeys-1247-151_article-148607__-g004.jpg" position="float" orientation="portrait" xlink:type="simple" id="oo_1382277.jpg"><uri content-type="original_file" xlink:type="simple">https://binary.pensoft.net/fig/1382277</uri></graphic></fig></tp:treatment-sec><tp:treatment-sec sec-type="Reproductive biology" id="SECID0EALBG"><title>Reproductive biology.</title><p>One ovigerous female, <named-content xmlns:xlink="http://www.w3.org/1999/xlink" content-type="dwc:institutional_code" xlink:title="Museum für Naturkunde" xlink:href="http://grbio.org/institution/museum-f%C3%BCr-naturkunde-berlin-zoological-collections" xlink:type="simple">ZMB</named-content> 30276, <abbrev xmlns:xlink="http://www.w3.org/1999/xlink" xlink:title="carapace length" id="ABBRID0EKLBG" xlink:type="simple">cl</abbrev> 4.5 mm, developed eggs, with eyespots,1.33 × 0.84 mm (15 eggs).</p></tp:treatment-sec><tp:treatment-sec sec-type="etymology" id="SECID0EOLBG"><title>Etymology.</title><p>The new species is named after the type locality, Ngoc Son Commune. The name is used as a noun in apposition.</p></tp:treatment-sec><tp:treatment-sec sec-type="habitat" id="SECID0ETLBG"><title>Habitat.</title><p>This new species was found in a stream with mixed sand, gravel, and rock substratum, and clear ﬂowing water from the forest (Fig. <xref ref-type="fig" rid="F5">5</xref>).</p><fig id="F5" position="float" orientation="portrait"><object-id xmlns:xlink="http://www.w3.org/1999/xlink" content-type="doi" xlink:type="simple">10.3897/zookeys.1247.148607.figure5</object-id><object-id xmlns:xlink="http://www.w3.org/1999/xlink" content-type="arpha" xlink:type="simple">A1CEFCF1-4EFD-5756-9A28-BB502081D9CF</object-id><label>Figure 5.</label><caption><p>Habitat of <italic><tp:taxon-name><tp:taxon-name-part taxon-name-part-type="genus" reg="Caridina">Caridina</tp:taxon-name-part><tp:taxon-name-part taxon-name-part-type="species" reg="ngocson">ngocson</tp:taxon-name-part></tp:taxon-name></italic> sp. nov. in Hoa Binh Province, Vietnam.</p></caption><graphic xmlns:xlink="http://www.w3.org/1999/xlink" xlink:href="zookeys-1247-151_article-148607__-g005.jpg" position="float" orientation="portrait" xlink:type="simple" id="oo_1382278.jpg"><uri content-type="original_file" xlink:type="simple">https://binary.pensoft.net/fig/1382278</uri></graphic></fig></tp:treatment-sec><tp:treatment-sec sec-type="distribution" id="SECID0EVMBG"><title>Distribution.</title><p>Our unpublished survey data throughout Vietnam indicate that this species is restricted to the Ngoc Son district of Hoa Binh province. The estimated area of occupancy is less than 500 km<sup>2</sup>. The altitude of the habitat area ranges from 200 to 700 m. The large eggs are also clearly indicative of a landlocked life cycle.</p></tp:treatment-sec><tp:treatment-sec sec-type="Molecular phylogenetic results" id="SECID0E4MBG"><title>Molecular phylogenetic results.</title><p><italic><tp:taxon-name><tp:taxon-name-part taxon-name-part-type="genus" reg="Caridina">Caridina</tp:taxon-name-part><tp:taxon-name-part taxon-name-part-type="species" reg="ngocson">ngocson</tp:taxon-name-part></tp:taxon-name></italic> sp. nov. is well-supported as the sister species to <italic><tp:taxon-name><tp:taxon-name-part taxon-name-part-type="genus" reg="Caridina">C.</tp:taxon-name-part><tp:taxon-name-part taxon-name-part-type="species" reg="cucphuongensis">cucphuongensis</tp:taxon-name-part></tp:taxon-name></italic> (Fig. <xref ref-type="fig" rid="F18">18</xref>). The minimum genetic divergence (p-distance) to <italic><tp:taxon-name><tp:taxon-name-part taxon-name-part-type="genus" reg="Caridina">C.</tp:taxon-name-part><tp:taxon-name-part taxon-name-part-type="species" reg="cucphuongensis">cucphuongensis</tp:taxon-name-part></tp:taxon-name></italic>) is 6.2% (<abbrev xmlns:xlink="http://www.w3.org/1999/xlink" xlink:title="mitochondrial cytochrome oxidase subunit I" id="ABBRID0EIOBG" xlink:type="simple">COI</abbrev>) and 2.7% (<abbrev xmlns:xlink="http://www.w3.org/1999/xlink" xlink:title="16S ribosomal RNA" id="ABBRID0EMOBG" xlink:type="simple">16S</abbrev>), respectively (Suppl. materials <xref ref-type="supplementary-material" rid="S1">1</xref>, <xref ref-type="supplementary-material" rid="S2">2</xref>).</p></tp:treatment-sec><tp:treatment-sec sec-type="remarks" id="SECID0EYOBG"><title>Remarks.</title><p><italic><tp:taxon-name><tp:taxon-name-part taxon-name-part-type="genus" reg="Caridina">Caridina</tp:taxon-name-part><tp:taxon-name-part taxon-name-part-type="species" reg="ngocson">ngocson</tp:taxon-name-part></tp:taxon-name></italic> sp. nov. can be included in the <italic><tp:taxon-name><tp:taxon-name-part taxon-name-part-type="genus" reg="Caridina">C.</tp:taxon-name-part><tp:taxon-name-part taxon-name-part-type="species" reg="serrata">serrata</tp:taxon-name-part></tp:taxon-name></italic> group based on a short rostrum, a long stylocerite that extends beyond the distal end of the basal antennular peduncle, the presence of dorsal teeth on the carapace, and the male pleopod endopod with a distinctive appendix interna (<xref ref-type="bibr" rid="B4">Cai and Ng 1999</xref>). However, <italic><tp:taxon-name><tp:taxon-name-part taxon-name-part-type="genus" reg="Caridina">C.</tp:taxon-name-part><tp:taxon-name-part taxon-name-part-type="species" reg="ngocson">ngocson</tp:taxon-name-part></tp:taxon-name></italic> sp. nov. differs from <italic><tp:taxon-name><tp:taxon-name-part taxon-name-part-type="genus" reg="Caridina">C.</tp:taxon-name-part><tp:taxon-name-part taxon-name-part-type="species" reg="serrata">serrata</tp:taxon-name-part></tp:taxon-name></italic> in: the rostrum is longer (reaching to the beginning to middle of the second segment of antennular peduncle vs nearly reaching to or slightly exceeding the end of the basal segment of antennular peduncle); number of ventral teeth of the rostrum is smaller (0–2 vs 0–6); scaphocerite is stouter (2.6 vs 3.0 × as long as wide); endopod of male first pleopod is more slender (2.9 vs 2.5 × as long as proximal width); egg size is bigger (1.33 × 0.84 mm vs 0.9–1.0 × 0.7–0.6 mm) (Fig. <xref ref-type="fig" rid="F2">2A, C, G, H</xref>; cf. <xref ref-type="bibr" rid="B4">Cai and Ng 1999</xref>: fig. 2A, C, K, J).</p><p>The new species somewhat resembles <italic><tp:taxon-name><tp:taxon-name-part taxon-name-part-type="genus" reg="Caridina">Caridina</tp:taxon-name-part><tp:taxon-name-part taxon-name-part-type="species" reg="cucphuongensis">cucphuongensis</tp:taxon-name-part></tp:taxon-name></italic> Dang, 1980 in the shape of the male first endopod, the appendix masculine and appendix internal of the male second pleopod. However, <italic><tp:taxon-name><tp:taxon-name-part taxon-name-part-type="genus" reg="Caridina">C.</tp:taxon-name-part><tp:taxon-name-part taxon-name-part-type="species" reg="ngocson">ngocson</tp:taxon-name-part></tp:taxon-name></italic> sp. nov. can be separated from <italic><tp:taxon-name><tp:taxon-name-part taxon-name-part-type="genus" reg="Caridina">C.</tp:taxon-name-part><tp:taxon-name-part taxon-name-part-type="species" reg="cucphuongensis">cucphuongensis</tp:taxon-name-part></tp:taxon-name></italic> by a longer rostrum, reaching to the beginning to middle of second segment of antennular peduncle (vs just overreaching eyes to beginning of second segment); higher number of teeth on the dorsal rostrum, armed with 4–6 teeth on carapace posterior to orbital margin and 5–11 teeth on rostrum anterior to orbital margin (vs 0–3 teeth on carapace posterior to orbital margin and 2–7 teeth on rostrum anterior to orbital margin); slender chela of second pereiopod, 2.4 × as long as wide (vs 2.78 × as long as wide); a longer stylocerite, reaching to beginning or to 0.4 × length of second segment of antennular peduncle (vs reaching to beginning of second segment of antennular peduncle); higher number of spiniform setae on flexor margin of the dactylus of fifth pereiopod, 30–37 (vs 24–52 spiniform setae on flexor margin) (Figs <xref ref-type="fig" rid="F2">2A, B</xref>, <xref ref-type="fig" rid="F3">3B, F</xref>; cf. <xref ref-type="bibr" rid="B35">Phan et al. 2021b</xref>: figs 2A, B, 3B, F).</p><p><italic><tp:taxon-name><tp:taxon-name-part taxon-name-part-type="genus" reg="Caridina">Caridina</tp:taxon-name-part><tp:taxon-name-part taxon-name-part-type="species" reg="ngocson">ngocson</tp:taxon-name-part></tp:taxon-name></italic> sp. nov. and the following two new species <italic><tp:taxon-name><tp:taxon-name-part taxon-name-part-type="genus" reg="Caridina">C.</tp:taxon-name-part><tp:taxon-name-part taxon-name-part-type="species" reg="xuanlien">xuanlien</tp:taxon-name-part></tp:taxon-name></italic> sp. nov. and <italic><tp:taxon-name><tp:taxon-name-part taxon-name-part-type="genus" reg="Caridina">C.</tp:taxon-name-part><tp:taxon-name-part taxon-name-part-type="species" reg="tanson">tanson</tp:taxon-name-part></tp:taxon-name></italic>, have the defining character of <italic><tp:taxon-name><tp:taxon-name-part taxon-name-part-type="genus" reg="Paracaridina">Paracaridina</tp:taxon-name-part></tp:taxon-name></italic> Liang, Guo &amp; Tang, 1999 because of their branchial formula (5 pairs of pleurobranchs well developed; 2 pairs of arthrobranchs on third maxillipeds, with second pair strongly reduced in size; 1 pair of podobranchs on second maxilliped slightly reduced, arthrobranch on first pereiopod absent). However, this character is not unique to <italic><tp:taxon-name><tp:taxon-name-part taxon-name-part-type="genus" reg="Paracaridina">Paracaridina</tp:taxon-name-part></tp:taxon-name></italic> (<xref ref-type="bibr" rid="B45">von Rintelen et al. 2008</xref>) and genetically the new species does not cluster with <italic><tp:taxon-name><tp:taxon-name-part taxon-name-part-type="genus" reg="Paracaridina">Paracaridina</tp:taxon-name-part></tp:taxon-name></italic> but – albeit with weak support – rather with <italic><tp:taxon-name><tp:taxon-name-part taxon-name-part-type="genus" reg="Neocaridina">Neocaridina</tp:taxon-name-part></tp:taxon-name></italic>. We have thus chosen the conservative approach of tentatively assigning it to <italic><tp:taxon-name><tp:taxon-name-part taxon-name-part-type="genus" reg="Caridina">Caridina</tp:taxon-name-part></tp:taxon-name></italic> given the clear need of a taxonomic revision at the genus level for these three genera (see <xref ref-type="bibr" rid="B20">Do et al. 2021b</xref>).</p></tp:treatment-sec><tp:treatment-sec><!--Section generated to contain objects referenced in tp:taxon-treatment.--><fig id="F18" position="float" orientation="portrait"><object-id xmlns:xlink="http://www.w3.org/1999/xlink" content-type="doi" xlink:type="simple">10.3897/zookeys.1247.148607.figure18</object-id><object-id xmlns:xlink="http://www.w3.org/1999/xlink" content-type="arpha" xlink:type="simple">26FD70DC-8F5A-5504-B726-EA8D9E737659</object-id><label>Figure 18.</label><caption><p>Bayesian Inference phylogram showing the relationships of the four new species of <italic><tp:taxon-name><tp:taxon-name-part taxon-name-part-type="genus" reg="Caridina">Caridina</tp:taxon-name-part></tp:taxon-name></italic> to other Vietnamese atyids, based on the analysis of two mitochondrial gene fragments. Numbers on branches show Bayesian posterior probabilities (&gt;0.7) and <abbrev xmlns:xlink="http://www.w3.org/1999/xlink" xlink:title="Maximum likelihood" id="ABBRID0ENXBI" xlink:type="simple">ML</abbrev> bootstrap values (&gt;70). An asterisk (*) indicates nodes with full support (1/100) in both analyses. The scale bar indicates the substitution rate. Numbers in brackets give the DNA accession number at MfN (MfN DNA Crust). See Table <xref ref-type="table" rid="T1">1</xref> for information on the sequenced specimens.</p></caption><graphic xmlns:xlink="http://www.w3.org/1999/xlink" xlink:href="zookeys-1247-151_article-148607__-g018.jpg" position="float" orientation="portrait" xlink:type="simple" id="oo_1382291.jpg"><uri content-type="original_file" xlink:type="simple">https://binary.pensoft.net/fig/1382291</uri></graphic></fig><table-wrap id="T1" position="float" orientation="portrait"><label>Table 1.</label><caption><p>Specimens of atyid taxa used for DNA sequencing.</p></caption><table id="TID0E5RBG" rules="all"><tbody><tr><th rowspan="2" colspan="1">Species</th><th rowspan="1" colspan="1">Museum acc. no.</th><th rowspan="2" colspan="1">Locality</th><th rowspan="1" colspan="2">GenBank acc. no.</th></tr><tr><th rowspan="1" colspan="1">(DNA lab code)</th><th rowspan="1" colspan="1">
                <abbrev xmlns:xlink="http://www.w3.org/1999/xlink" xlink:title="mitochondrial cytochrome oxidase subunit I" id="ABBRID0EAPAC" xlink:type="simple">COI</abbrev>
              </th><th rowspan="1" colspan="1">
                <abbrev xmlns:xlink="http://www.w3.org/1999/xlink" xlink:title="16S ribosomal RNA" id="ABBRID0EIPAC" xlink:type="simple">16S</abbrev>
              </th></tr><tr><td rowspan="1" colspan="1">
                <italic>
                  <tp:taxon-name><tp:taxon-name-part taxon-name-part-type="genus" reg="Atya">Atya</tp:taxon-name-part><tp:taxon-name-part taxon-name-part-type="species" reg="gabonensis">gabonensis</tp:taxon-name-part></tp:taxon-name>
                </italic>
              </td><td rowspan="1" colspan="1">MfN (DNA Crust 437)</td><td rowspan="1" colspan="1">West Africa (pet trade)</td><td rowspan="1" colspan="1" style="color: #396ba6">
                <ext-link xmlns:xlink="http://www.w3.org/1999/xlink" xlink:href="EF489962" ext-link-type="gen" xlink:type="simple">EF489962</ext-link>
              </td><td rowspan="1" colspan="1" style="color: #396ba6">
                <ext-link xmlns:xlink="http://www.w3.org/1999/xlink" xlink:href="EF489989" ext-link-type="gen" xlink:type="simple">EF489989</ext-link>
              </td></tr><tr><td rowspan="1" colspan="1">
                <italic>
                  <tp:taxon-name><tp:taxon-name-part taxon-name-part-type="genus" reg="Atya">Atya</tp:taxon-name-part><tp:taxon-name-part taxon-name-part-type="species" reg="scabra">scabra</tp:taxon-name-part></tp:taxon-name>
                </italic>
              </td><td rowspan="1" colspan="1">MfN (DNA Crust 510)</td><td rowspan="1" colspan="1">Panama (pet trade)</td><td rowspan="1" colspan="1" style="color: #396ba6">
                <ext-link xmlns:xlink="http://www.w3.org/1999/xlink" xlink:href="EF489964" ext-link-type="gen" xlink:type="simple">EF489964</ext-link>
              </td><td rowspan="1" colspan="1" style="color: #396ba6">
                <ext-link xmlns:xlink="http://www.w3.org/1999/xlink" xlink:href="EF489985" ext-link-type="gen" xlink:type="simple">EF489985</ext-link>
              </td></tr><tr><td rowspan="1" colspan="1">
                <italic>
                  <tp:taxon-name><tp:taxon-name-part taxon-name-part-type="genus" reg="Atyopsis">Atyopsis</tp:taxon-name-part><tp:taxon-name-part taxon-name-part-type="species" reg="moluccensis">moluccensis</tp:taxon-name-part></tp:taxon-name>
                </italic>
              </td><td rowspan="1" colspan="1">MfN (DNA Crust 222)</td><td rowspan="1" colspan="1">Indo Pacific region (pet shop in Germany)</td><td rowspan="1" colspan="1" style="color: #396ba6">
                <ext-link xmlns:xlink="http://www.w3.org/1999/xlink" xlink:href="DQ681246" ext-link-type="gen" xlink:type="simple">DQ681246</ext-link>
              </td><td rowspan="1" colspan="1" style="color: #396ba6">
                <ext-link xmlns:xlink="http://www.w3.org/1999/xlink" xlink:href="DQ681281" ext-link-type="gen" xlink:type="simple">DQ681281</ext-link>
              </td></tr><tr><td rowspan="1" colspan="1">
                <italic>
                  <tp:taxon-name><tp:taxon-name-part taxon-name-part-type="genus" reg="Atyopsis">Atyopsis</tp:taxon-name-part><tp:taxon-name-part taxon-name-part-type="species" reg="spinipes">spinipes</tp:taxon-name-part></tp:taxon-name>
                </italic>
              </td><td rowspan="1" colspan="1"><named-content xmlns:xlink="http://www.w3.org/1999/xlink" content-type="dwc:institutional_code" xlink:title="Museum für Naturkunde" xlink:href="http://grbio.org/institution/museum-f%C3%BCr-naturkunde-berlin-zoological-collections" xlink:type="simple">ZMB</named-content> 29779 (779)</td><td rowspan="1" colspan="1">Indonesia, Aceh, Aceh Selatan</td><td rowspan="1" colspan="1" style="color: #396ba6">
                <ext-link xmlns:xlink="http://www.w3.org/1999/xlink" xlink:href="PV644212" ext-link-type="gen" xlink:type="simple">PV644212</ext-link>
              </td><td rowspan="1" colspan="1" style="color: #396ba6">
                <ext-link xmlns:xlink="http://www.w3.org/1999/xlink" xlink:href="PV642627" ext-link-type="gen" xlink:type="simple">PV642627</ext-link>
              </td></tr><tr><td rowspan="1" colspan="1">
                <italic>
                  <tp:taxon-name><tp:taxon-name-part taxon-name-part-type="genus" reg="Caridina">Caridina</tp:taxon-name-part><tp:taxon-name-part taxon-name-part-type="species" reg="caobangensis">caobangensis</tp:taxon-name-part></tp:taxon-name>
                </italic>
              </td><td rowspan="1" colspan="1"><named-content xmlns:xlink="http://www.w3.org/1999/xlink" content-type="dwc:institutional_code" xlink:title="Museum für Naturkunde" xlink:href="http://grbio.org/institution/museum-f%C3%BCr-naturkunde-berlin-zoological-collections" xlink:type="simple">ZMB</named-content> 30255 (1942)</td><td rowspan="1" colspan="1">Vietnam, Cao Bang, Ha Quang, Truong Ha, Pac Bo</td><td rowspan="1" colspan="1" style="color: #396ba6">
                <ext-link xmlns:xlink="http://www.w3.org/1999/xlink" xlink:href="MT526826" ext-link-type="gen" xlink:type="simple">MT526826</ext-link>
              </td><td rowspan="1" colspan="1" style="color: #396ba6">
                <ext-link xmlns:xlink="http://www.w3.org/1999/xlink" xlink:href="MT526809" ext-link-type="gen" xlink:type="simple">MT526809</ext-link>
              </td></tr><tr><td rowspan="1" colspan="1">
                <italic>
                  <tp:taxon-name><tp:taxon-name-part taxon-name-part-type="genus" reg="Caridina">Caridina</tp:taxon-name-part><tp:taxon-name-part taxon-name-part-type="species" reg="cantonensis">cantonensis</tp:taxon-name-part></tp:taxon-name>
                </italic>
              </td><td rowspan="1" colspan="1"><named-content xmlns:xlink="http://www.w3.org/1999/xlink" content-type="dwc:institutional_code" xlink:title="Museum für Naturkunde" xlink:href="http://grbio.org/institution/museum-f%C3%BCr-naturkunde-berlin-zoological-collections" xlink:type="simple">ZMB</named-content> 32183 (669)</td><td rowspan="1" colspan="1">China, Zuhai</td><td rowspan="1" colspan="1" style="color: #396ba6">
                <ext-link xmlns:xlink="http://www.w3.org/1999/xlink" xlink:href="KP168758" ext-link-type="gen" xlink:type="simple">KP168758</ext-link>
              </td><td rowspan="1" colspan="1" style="color: #396ba6">
                <ext-link xmlns:xlink="http://www.w3.org/1999/xlink" xlink:href="KP168717" ext-link-type="gen" xlink:type="simple">KP168717</ext-link>
              </td></tr><tr><td rowspan="1" colspan="1">
                <italic>
                  <tp:taxon-name><tp:taxon-name-part taxon-name-part-type="genus" reg="Caridina">Caridina</tp:taxon-name-part><tp:taxon-name-part taxon-name-part-type="species" reg="clinata">clinata</tp:taxon-name-part></tp:taxon-name>
                </italic>
              </td><td rowspan="1" colspan="1"><named-content xmlns:xlink="http://www.w3.org/1999/xlink" content-type="dwc:institutional_code" xlink:title="Museum für Naturkunde" xlink:href="http://grbio.org/institution/museum-f%C3%BCr-naturkunde-berlin-zoological-collections" xlink:type="simple">ZMB</named-content> 31777 (2511)</td><td rowspan="1" colspan="1">Vietnam, Ninh Binh, Cuc Phuong</td><td rowspan="1" colspan="1" style="color: #396ba6">
                <ext-link xmlns:xlink="http://www.w3.org/1999/xlink" xlink:href="MT526827" ext-link-type="gen" xlink:type="simple">MT526827</ext-link>
              </td><td rowspan="1" colspan="1" style="color: #396ba6">
                <ext-link xmlns:xlink="http://www.w3.org/1999/xlink" xlink:href="MT526810" ext-link-type="gen" xlink:type="simple">MT526810</ext-link>
              </td></tr><tr><td rowspan="2" colspan="1">
                <italic>
                  <tp:taxon-name><tp:taxon-name-part taxon-name-part-type="genus" reg="Caridina">Caridina</tp:taxon-name-part><tp:taxon-name-part taxon-name-part-type="species" reg="cucphuongensis">cucphuongensis</tp:taxon-name-part></tp:taxon-name>
                </italic>
              </td><td rowspan="1" colspan="1"><named-content xmlns:xlink="http://www.w3.org/1999/xlink" content-type="dwc:institutional_code" xlink:title="Museum für Naturkunde" xlink:href="http://grbio.org/institution/museum-f%C3%BCr-naturkunde-berlin-zoological-collections" xlink:type="simple">ZMB</named-content> 30234 (2093)</td><td rowspan="2" colspan="1">Vietnam, Ninh Binh, Cuc Phuong</td><td rowspan="1" colspan="1" style="color: #396ba6">
                <ext-link xmlns:xlink="http://www.w3.org/1999/xlink" xlink:href="PV644218" ext-link-type="gen" xlink:type="simple">PV644218</ext-link>
              </td><td rowspan="1" colspan="1" style="color: #396ba6">
                <ext-link xmlns:xlink="http://www.w3.org/1999/xlink" xlink:href="PV642634" ext-link-type="gen" xlink:type="simple">PV642634</ext-link>
              </td></tr><tr><td rowspan="1" colspan="1"><named-content xmlns:xlink="http://www.w3.org/1999/xlink" content-type="dwc:institutional_code" xlink:title="Museum für Naturkunde" xlink:href="http://grbio.org/institution/museum-f%C3%BCr-naturkunde-berlin-zoological-collections" xlink:type="simple">ZMB</named-content> 31744 (2503)</td><td rowspan="1" colspan="1" style="color: #396ba6">
                <ext-link xmlns:xlink="http://www.w3.org/1999/xlink" xlink:href="MT526828" ext-link-type="gen" xlink:type="simple">MT526828</ext-link>
              </td><td rowspan="1" colspan="1" style="color: #396ba6">
                <ext-link xmlns:xlink="http://www.w3.org/1999/xlink" xlink:href="MT526811" ext-link-type="gen" xlink:type="simple">MT526811</ext-link>
              </td></tr><tr><td rowspan="1" colspan="1">
                <italic>
                  <tp:taxon-name><tp:taxon-name-part taxon-name-part-type="genus" reg="Caridina">Caridina</tp:taxon-name-part><tp:taxon-name-part taxon-name-part-type="species" reg="gracilipes">gracilipes</tp:taxon-name-part></tp:taxon-name>
                </italic>
              </td><td rowspan="1" colspan="1"><named-content xmlns:xlink="http://www.w3.org/1999/xlink" content-type="dwc:institutional_code" xlink:title="Museum für Naturkunde" xlink:href="http://grbio.org/institution/museum-f%C3%BCr-naturkunde-berlin-zoological-collections" xlink:type="simple">ZMB</named-content> 30231 (2089)</td><td rowspan="1" colspan="1">Vietnam, Hai Phong, Thuy Nguyen</td><td rowspan="1" colspan="1" style="color: #396ba6">
                <ext-link xmlns:xlink="http://www.w3.org/1999/xlink" xlink:href="MT526829" ext-link-type="gen" xlink:type="simple">MT526829</ext-link>
              </td><td rowspan="1" colspan="1" style="color: #396ba6">
                <ext-link xmlns:xlink="http://www.w3.org/1999/xlink" xlink:href="MT526812" ext-link-type="gen" xlink:type="simple">MT526812</ext-link>
              </td></tr><tr><td rowspan="2" colspan="1">
                <italic>
                  <tp:taxon-name><tp:taxon-name-part taxon-name-part-type="genus" reg="Caridina">Caridina</tp:taxon-name-part><tp:taxon-name-part taxon-name-part-type="species" reg="haivanensis">haivanensis</tp:taxon-name-part></tp:taxon-name>
                </italic>
              </td><td rowspan="1" colspan="1"><named-content xmlns:xlink="http://www.w3.org/1999/xlink" content-type="dwc:institutional_code" xlink:title="Museum für Naturkunde" xlink:href="http://grbio.org/institution/museum-f%C3%BCr-naturkunde-berlin-zoological-collections" xlink:type="simple">ZMB</named-content> 30304-1 (2042)</td><td rowspan="2" colspan="1">Vietnam, Thua Thien-Hue, Hai Van</td><td rowspan="1" colspan="1" style="color: #396ba6">
                <ext-link xmlns:xlink="http://www.w3.org/1999/xlink" xlink:href="PV644215" ext-link-type="gen" xlink:type="simple">PV644215</ext-link>
              </td><td rowspan="1" colspan="1" style="color: #396ba6">
                <ext-link xmlns:xlink="http://www.w3.org/1999/xlink" xlink:href="PV642631" ext-link-type="gen" xlink:type="simple">PV642631</ext-link>
              </td></tr><tr><td rowspan="1" colspan="1"><named-content xmlns:xlink="http://www.w3.org/1999/xlink" content-type="dwc:institutional_code" xlink:title="Museum für Naturkunde" xlink:href="http://grbio.org/institution/museum-f%C3%BCr-naturkunde-berlin-zoological-collections" xlink:type="simple">ZMB</named-content> 30304-2 (2043)</td><td rowspan="1" colspan="1" style="color: #396ba6">
                <ext-link xmlns:xlink="http://www.w3.org/1999/xlink" xlink:href="PV644216" ext-link-type="gen" xlink:type="simple">PV644216</ext-link>
              </td><td rowspan="1" colspan="1" style="color: #396ba6">
                <ext-link xmlns:xlink="http://www.w3.org/1999/xlink" xlink:href="PV642632" ext-link-type="gen" xlink:type="simple">PV642632</ext-link>
              </td></tr><tr><td rowspan="1" colspan="1">
                <italic>
                  <tp:taxon-name><tp:taxon-name-part taxon-name-part-type="genus" reg="Caridina">Caridina</tp:taxon-name-part><tp:taxon-name-part taxon-name-part-type="species" reg="lanceifrons">lanceifrons</tp:taxon-name-part></tp:taxon-name>
                </italic>
              </td><td rowspan="1" colspan="1"><named-content xmlns:xlink="http://www.w3.org/1999/xlink" content-type="dwc:institutional_code" xlink:title="Museum für Naturkunde" xlink:href="http://grbio.org/institution/museum-f%C3%BCr-naturkunde-berlin-zoological-collections" xlink:type="simple">ZMB</named-content> 29638 (1954)</td><td rowspan="1" colspan="1">Vietnam, Hoa Binh, Da Bac</td><td rowspan="1" colspan="1" style="color: #396ba6">
                <ext-link xmlns:xlink="http://www.w3.org/1999/xlink" xlink:href="MT526831" ext-link-type="gen" xlink:type="simple">MT526831</ext-link>
              </td><td rowspan="1" colspan="1" style="color: #396ba6">
                <ext-link xmlns:xlink="http://www.w3.org/1999/xlink" xlink:href="MT526814" ext-link-type="gen" xlink:type="simple">MT526814</ext-link>
              </td></tr><tr><td rowspan="1" colspan="1">
                <italic>
                  <tp:taxon-name><tp:taxon-name-part taxon-name-part-type="genus" reg="Caridina">Caridina</tp:taxon-name-part><tp:taxon-name-part taxon-name-part-type="species" reg="macrophora">macrophora</tp:taxon-name-part></tp:taxon-name>
                </italic>
              </td><td rowspan="1" colspan="1"><named-content xmlns:xlink="http://www.w3.org/1999/xlink" content-type="dwc:institutional_code" xlink:title="Museum für Naturkunde" xlink:href="http://grbio.org/institution/museum-f%C3%BCr-naturkunde-berlin-zoological-collections" xlink:type="simple">ZMB</named-content> 30263 (1958)</td><td rowspan="1" colspan="1">Vietnam, Hai Phong, Thuy Nguyen</td><td rowspan="1" colspan="1" style="color: #396ba6">
                <ext-link xmlns:xlink="http://www.w3.org/1999/xlink" xlink:href="MT526832" ext-link-type="gen" xlink:type="simple">MT526832</ext-link>
              </td><td rowspan="1" colspan="1" style="color: #396ba6">
                <ext-link xmlns:xlink="http://www.w3.org/1999/xlink" xlink:href="MT52681" ext-link-type="gen" xlink:type="simple">MT52681</ext-link>
              </td></tr><tr><td rowspan="3" colspan="1">
                <italic>
                  <tp:taxon-name><tp:taxon-name-part taxon-name-part-type="genus" reg="Caridina">Caridina</tp:taxon-name-part><tp:taxon-name-part taxon-name-part-type="species" reg="namdat">namdat</tp:taxon-name-part></tp:taxon-name>
                </italic>
              </td><td rowspan="1" colspan="1"><named-content xmlns:xlink="http://www.w3.org/1999/xlink" content-type="dwc:institutional_code" xlink:title="Museum für Naturkunde" xlink:href="http://grbio.org/institution/museum-f%C3%BCr-naturkunde-berlin-zoological-collections" xlink:type="simple">ZMB</named-content> 30341-3 (2540)</td><td rowspan="3" colspan="1">Vietnam, Bac Kan, Cho Moi, Tan Son, Nam Dat</td><td rowspan="1" colspan="1" style="color: #396ba6">
                <ext-link xmlns:xlink="http://www.w3.org/1999/xlink" xlink:href="MZ484397" ext-link-type="gen" xlink:type="simple">MZ484397</ext-link>
              </td><td rowspan="1" colspan="1" style="color: #396ba6">
                <ext-link xmlns:xlink="http://www.w3.org/1999/xlink" xlink:href="MZ484401" ext-link-type="gen" xlink:type="simple">MZ484401</ext-link>
              </td></tr><tr><td rowspan="1" colspan="1"><named-content xmlns:xlink="http://www.w3.org/1999/xlink" content-type="dwc:institutional_code" xlink:title="Museum für Naturkunde" xlink:href="http://grbio.org/institution/museum-f%C3%BCr-naturkunde-berlin-zoological-collections" xlink:type="simple">ZMB</named-content> 30341-4 (2541)</td><td rowspan="1" colspan="1" style="color: #396ba6">
                <ext-link xmlns:xlink="http://www.w3.org/1999/xlink" xlink:href="MZ484398" ext-link-type="gen" xlink:type="simple">MZ484398</ext-link>
              </td><td rowspan="1" colspan="1" style="color: #396ba6">
                <ext-link xmlns:xlink="http://www.w3.org/1999/xlink" xlink:href="MZ484402" ext-link-type="gen" xlink:type="simple">MZ484402</ext-link>
              </td></tr><tr><td rowspan="1" colspan="1"><named-content xmlns:xlink="http://www.w3.org/1999/xlink" content-type="dwc:institutional_code" xlink:title="Museum für Naturkunde" xlink:href="http://grbio.org/institution/museum-f%C3%BCr-naturkunde-berlin-zoological-collections" xlink:type="simple">ZMB</named-content> 30342 (2543)</td><td rowspan="1" colspan="1" style="color: #396ba6">
                <ext-link xmlns:xlink="http://www.w3.org/1999/xlink" xlink:href="MZ484399" ext-link-type="gen" xlink:type="simple">MZ484399</ext-link>
              </td><td rowspan="1" colspan="1" style="color: #396ba6">
                <ext-link xmlns:xlink="http://www.w3.org/1999/xlink" xlink:href="MZ484403" ext-link-type="gen" xlink:type="simple">MZ484403</ext-link>
              </td></tr><tr><td rowspan="2" colspan="1"><italic><tp:taxon-name><tp:taxon-name-part taxon-name-part-type="genus" reg="Caridina">Caridina</tp:taxon-name-part><tp:taxon-name-part taxon-name-part-type="species" reg="ngocson">ngocson</tp:taxon-name-part></tp:taxon-name></italic> sp. nov.</td><td rowspan="1" colspan="1"><named-content xmlns:xlink="http://www.w3.org/1999/xlink" content-type="dwc:institutional_code" xlink:title="Museum für Naturkunde" xlink:href="http://grbio.org/institution/museum-f%C3%BCr-naturkunde-berlin-zoological-collections" xlink:type="simple">ZMB</named-content> 30276-1 (1984)</td><td rowspan="2" colspan="1">Vietnam, Hoa Binh, Lac Son, Ngoc Son</td><td rowspan="1" colspan="1" style="color: #396ba6">
                <ext-link xmlns:xlink="http://www.w3.org/1999/xlink" xlink:href="PV644213" ext-link-type="gen" xlink:type="simple">PV644213</ext-link>
              </td><td rowspan="1" colspan="1" style="color: #396ba6">
                <ext-link xmlns:xlink="http://www.w3.org/1999/xlink" xlink:href="PV642628" ext-link-type="gen" xlink:type="simple">PV642628</ext-link>
              </td></tr><tr><td rowspan="1" colspan="1"><named-content xmlns:xlink="http://www.w3.org/1999/xlink" content-type="dwc:institutional_code" xlink:title="Museum für Naturkunde" xlink:href="http://grbio.org/institution/museum-f%C3%BCr-naturkunde-berlin-zoological-collections" xlink:type="simple">ZMB</named-content> 30276-2 (1985)</td><td rowspan="1" colspan="1" style="color: #396ba6">
                <ext-link xmlns:xlink="http://www.w3.org/1999/xlink" xlink:href="PV644214" ext-link-type="gen" xlink:type="simple">PV644214</ext-link>
              </td><td rowspan="1" colspan="1" style="color: #396ba6">
                <ext-link xmlns:xlink="http://www.w3.org/1999/xlink" xlink:href="PV642629" ext-link-type="gen" xlink:type="simple">PV642629</ext-link>
              </td></tr><tr><td rowspan="1" colspan="1">
                <italic>
                  <tp:taxon-name><tp:taxon-name-part taxon-name-part-type="genus" reg="Caridina">Caridina</tp:taxon-name-part><tp:taxon-name-part taxon-name-part-type="species" reg="nguyeni">nguyeni</tp:taxon-name-part></tp:taxon-name>
                </italic>
              </td><td rowspan="1" colspan="1"><named-content xmlns:xlink="http://www.w3.org/1999/xlink" content-type="dwc:institutional_code" xlink:title="Museum für Naturkunde" xlink:href="http://grbio.org/institution/museum-f%C3%BCr-naturkunde-berlin-zoological-collections" xlink:type="simple">ZMB</named-content> 30280 (1993)</td><td rowspan="1" colspan="1">Vietnam, Cao Bang, Ha Quang, Truong Ha, Pac Bo</td><td rowspan="1" colspan="1" style="color: #396ba6">
                <ext-link xmlns:xlink="http://www.w3.org/1999/xlink" xlink:href="MT526833" ext-link-type="gen" xlink:type="simple">MT526833</ext-link>
              </td><td rowspan="1" colspan="1" style="color: #396ba6">
                <ext-link xmlns:xlink="http://www.w3.org/1999/xlink" xlink:href="MT526816" ext-link-type="gen" xlink:type="simple">MT526816</ext-link>
              </td></tr><tr><td rowspan="1" colspan="1">
                <italic>
                  <tp:taxon-name><tp:taxon-name-part taxon-name-part-type="genus" reg="Caridina">Caridina</tp:taxon-name-part><tp:taxon-name-part taxon-name-part-type="species" reg="pacbo">pacbo</tp:taxon-name-part></tp:taxon-name>
                </italic>
              </td><td rowspan="1" colspan="1"><named-content xmlns:xlink="http://www.w3.org/1999/xlink" content-type="dwc:institutional_code" xlink:title="Museum für Naturkunde" xlink:href="http://grbio.org/institution/museum-f%C3%BCr-naturkunde-berlin-zoological-collections" xlink:type="simple">ZMB</named-content> 30295 (2023)</td><td rowspan="1" colspan="1">Vietnam, Cao Bang, Ha Quang, Truong Ha, Pac Bo</td><td rowspan="1" colspan="1" style="color: #396ba6">
                <ext-link xmlns:xlink="http://www.w3.org/1999/xlink" xlink:href="MT526835" ext-link-type="gen" xlink:type="simple">MT526835</ext-link>
              </td><td rowspan="1" colspan="1" style="color: #396ba6">
                <ext-link xmlns:xlink="http://www.w3.org/1999/xlink" xlink:href="MW525213" ext-link-type="gen" xlink:type="simple">MW525213</ext-link>
              </td></tr><tr><td rowspan="1" colspan="1">
                <italic>
                  <tp:taxon-name><tp:taxon-name-part taxon-name-part-type="genus" reg="Caridina">Caridina</tp:taxon-name-part><tp:taxon-name-part taxon-name-part-type="species" reg="peninsularis">peninsularis</tp:taxon-name-part></tp:taxon-name>
                </italic>
              </td><td rowspan="1" colspan="1"><named-content xmlns:xlink="http://www.w3.org/1999/xlink" content-type="dwc:institutional_code" xlink:title="Museum für Naturkunde" xlink:href="http://grbio.org/institution/museum-f%C3%BCr-naturkunde-berlin-zoological-collections" xlink:type="simple">ZMB</named-content> 29341 (391)</td><td rowspan="1" colspan="1">Malaysia, Sarawak, Matan</td><td rowspan="1" colspan="1" style="color: #396ba6">
                <ext-link xmlns:xlink="http://www.w3.org/1999/xlink" xlink:href="PV644211" ext-link-type="gen" xlink:type="simple">PV644211</ext-link>
              </td><td rowspan="1" colspan="1" style="color: #396ba6">
                <ext-link xmlns:xlink="http://www.w3.org/1999/xlink" xlink:href="MN399187" ext-link-type="gen" xlink:type="simple">MN399187</ext-link>
              </td></tr><tr><td rowspan="1" colspan="1">
                <italic>
                  <tp:taxon-name><tp:taxon-name-part taxon-name-part-type="genus" reg="Caridina">Caridina</tp:taxon-name-part><tp:taxon-name-part taxon-name-part-type="species" reg="pseudoserrata">pseudoserrata</tp:taxon-name-part></tp:taxon-name>
                </italic>
              </td><td rowspan="1" colspan="1"><named-content xmlns:xlink="http://www.w3.org/1999/xlink" content-type="dwc:institutional_code" xlink:title="Museum für Naturkunde" xlink:href="http://grbio.org/institution/museum-f%C3%BCr-naturkunde-berlin-zoological-collections" xlink:type="simple">ZMB</named-content> 30343 (2544)</td><td rowspan="1" colspan="1">Vietnam, Cao Bang, Quang Yen, Tu Do</td><td rowspan="1" colspan="1" style="color: #396ba6">
                <ext-link xmlns:xlink="http://www.w3.org/1999/xlink" xlink:href="MT52683" ext-link-type="gen" xlink:type="simple">MT52683</ext-link>
              </td><td rowspan="1" colspan="1" style="color: #396ba6">
                <ext-link xmlns:xlink="http://www.w3.org/1999/xlink" xlink:href="MT526818" ext-link-type="gen" xlink:type="simple">MT526818</ext-link>
              </td></tr><tr><td rowspan="1" colspan="1">
                <italic>
                  <tp:taxon-name><tp:taxon-name-part taxon-name-part-type="genus" reg="Caridina">Caridina</tp:taxon-name-part><tp:taxon-name-part taxon-name-part-type="species" reg="rubropunctata">rubropunctata</tp:taxon-name-part></tp:taxon-name>
                </italic>
              </td><td rowspan="1" colspan="1"><named-content xmlns:xlink="http://www.w3.org/1999/xlink" content-type="dwc:institutional_code" xlink:title="Museum für Naturkunde" xlink:href="http://grbio.org/institution/museum-f%C3%BCr-naturkunde-berlin-zoological-collections" xlink:type="simple">ZMB</named-content> 30314 (2061)</td><td rowspan="1" colspan="1">Vietnam, Thai Nguyen, Dong Hy, Van Lang</td><td rowspan="1" colspan="1" style="color: #396ba6">
                <ext-link xmlns:xlink="http://www.w3.org/1999/xlink" xlink:href="MT526838" ext-link-type="gen" xlink:type="simple">MT526838</ext-link>
              </td><td rowspan="1" colspan="1" style="color: #396ba6">
                <ext-link xmlns:xlink="http://www.w3.org/1999/xlink" xlink:href="MT526819" ext-link-type="gen" xlink:type="simple">MT526819</ext-link>
              </td></tr><tr><td rowspan="2" colspan="1">
                <italic>
                  <tp:taxon-name><tp:taxon-name-part taxon-name-part-type="genus" reg="Caridina">Caridina</tp:taxon-name-part><tp:taxon-name-part taxon-name-part-type="species" reg="serrata">serrata</tp:taxon-name-part></tp:taxon-name>
                </italic>
              </td><td rowspan="1" colspan="1"><named-content xmlns:xlink="http://www.w3.org/1999/xlink" content-type="dwc:institutional_code" xlink:title="Museum für Naturkunde" xlink:href="http://grbio.org/institution/museum-f%C3%BCr-naturkunde-berlin-zoological-collections" xlink:type="simple">ZMB</named-content> 30306 (2047)</td><td rowspan="1" colspan="1">Vietnam, Quang Nam, Cu Lao Cham Island</td><td rowspan="1" colspan="1" style="color: #396ba6">
                <ext-link xmlns:xlink="http://www.w3.org/1999/xlink" xlink:href="PV644217" ext-link-type="gen" xlink:type="simple">PV644217</ext-link>
              </td><td rowspan="1" colspan="1" style="color: #396ba6">
                <ext-link xmlns:xlink="http://www.w3.org/1999/xlink" xlink:href="PV642633" ext-link-type="gen" xlink:type="simple">PV642633</ext-link>
              </td></tr><tr><td rowspan="1" colspan="1"><named-content xmlns:xlink="http://www.w3.org/1999/xlink" content-type="dwc:institutional_code" xlink:title="Museum für Naturkunde" xlink:href="http://grbio.org/institution/museum-f%C3%BCr-naturkunde-berlin-zoological-collections" xlink:type="simple">ZMB</named-content> 32189 (671)</td><td rowspan="1" colspan="1">China, Hong Kong, Hong Kong Island</td><td rowspan="1" colspan="1" style="color: #396ba6">
                <ext-link xmlns:xlink="http://www.w3.org/1999/xlink" xlink:href="KP168722" ext-link-type="gen" xlink:type="simple">KP168722</ext-link>
              </td><td rowspan="1" colspan="1" style="color: #396ba6">
                <ext-link xmlns:xlink="http://www.w3.org/1999/xlink" xlink:href="KP168793" ext-link-type="gen" xlink:type="simple">KP168793</ext-link>
              </td></tr><tr><td rowspan="5" colspan="1"><italic><tp:taxon-name><tp:taxon-name-part taxon-name-part-type="genus" reg="Caridina">Caridina</tp:taxon-name-part><tp:taxon-name-part taxon-name-part-type="species" reg="tamkim">tamkim</tp:taxon-name-part></tp:taxon-name></italic> sp. nov.</td><td rowspan="1" colspan="1"><named-content xmlns:xlink="http://www.w3.org/1999/xlink" content-type="dwc:institutional_code" xlink:title="Museum für Naturkunde" xlink:href="http://grbio.org/institution/museum-f%C3%BCr-naturkunde-berlin-zoological-collections" xlink:type="simple">ZMB</named-content> 32923 (3556)</td><td rowspan="1" colspan="1">Vietnam, Nguyen Binh District, Tam Kim</td><td rowspan="1" colspan="1" style="color: #396ba6">
                <ext-link xmlns:xlink="http://www.w3.org/1999/xlink" xlink:href="PV644225" ext-link-type="gen" xlink:type="simple">PV644225</ext-link>
              </td><td rowspan="1" colspan="1" style="color: #396ba6">
                <ext-link xmlns:xlink="http://www.w3.org/1999/xlink" xlink:href="PV642642" ext-link-type="gen" xlink:type="simple">PV642642</ext-link>
              </td></tr><tr><td rowspan="1" colspan="1"><named-content xmlns:xlink="http://www.w3.org/1999/xlink" content-type="dwc:institutional_code" xlink:title="Museum für Naturkunde" xlink:href="http://grbio.org/institution/museum-f%C3%BCr-naturkunde-berlin-zoological-collections" xlink:type="simple">ZMB</named-content> 32924-1 (3553)</td><td rowspan="2" colspan="1">Vietnam, Cao Bang, Nguyen Binh, Tam Kim</td><td rowspan="1" colspan="1" style="color: #396ba6">
                <ext-link xmlns:xlink="http://www.w3.org/1999/xlink" xlink:href="PV644224" ext-link-type="gen" xlink:type="simple">PV644224</ext-link>
              </td><td rowspan="1" colspan="1" style="color: #396ba6">
                <ext-link xmlns:xlink="http://www.w3.org/1999/xlink" xlink:href="PV642641" ext-link-type="gen" xlink:type="simple">PV642641</ext-link>
              </td></tr><tr><td rowspan="1" colspan="1"><named-content xmlns:xlink="http://www.w3.org/1999/xlink" content-type="dwc:institutional_code" xlink:title="Museum für Naturkunde" xlink:href="http://grbio.org/institution/museum-f%C3%BCr-naturkunde-berlin-zoological-collections" xlink:type="simple">ZMB</named-content> 32924-2 (3555)</td><td rowspan="1" colspan="1" style="color: #396ba6">
                <ext-link xmlns:xlink="http://www.w3.org/1999/xlink" xlink:href="PV644223" ext-link-type="gen" xlink:type="simple">PV644223</ext-link>
              </td><td rowspan="1" colspan="1" style="color: #396ba6">
                <ext-link xmlns:xlink="http://www.w3.org/1999/xlink" xlink:href="PV642640" ext-link-type="gen" xlink:type="simple">PV642640</ext-link>
              </td></tr><tr><td rowspan="1" colspan="1"><named-content xmlns:xlink="http://www.w3.org/1999/xlink" content-type="dwc:institutional_code" xlink:title="Museum für Naturkunde" xlink:href="http://grbio.org/institution/museum-f%C3%BCr-naturkunde-berlin-zoological-collections" xlink:type="simple">ZMB</named-content> 33788 (3549)</td><td rowspan="2" colspan="1">Vietnam, Cao Bang, Nguyen Binh</td><td rowspan="1" colspan="1" style="color: #396ba6">
                <ext-link xmlns:xlink="http://www.w3.org/1999/xlink" xlink:href="PV644222" ext-link-type="gen" xlink:type="simple">PV644222</ext-link>
              </td><td rowspan="1" colspan="1" style="color: #396ba6">
                <ext-link xmlns:xlink="http://www.w3.org/1999/xlink" xlink:href="PV642639" ext-link-type="gen" xlink:type="simple">PV642639</ext-link>
              </td></tr><tr><td rowspan="1" colspan="1"><named-content xmlns:xlink="http://www.w3.org/1999/xlink" content-type="dwc:institutional_code" xlink:title="Museum für Naturkunde" xlink:href="http://grbio.org/institution/museum-f%C3%BCr-naturkunde-berlin-zoological-collections" xlink:type="simple">ZMB</named-content> 33814-2 (3627)</td><td rowspan="1" colspan="1" style="color: #396ba6">
                <ext-link xmlns:xlink="http://www.w3.org/1999/xlink" xlink:href="PV644226" ext-link-type="gen" xlink:type="simple">PV644226</ext-link>
              </td><td rowspan="1" colspan="1" style="color: #396ba6">
                <ext-link xmlns:xlink="http://www.w3.org/1999/xlink" xlink:href="PV642643" ext-link-type="gen" xlink:type="simple">PV642643</ext-link>
              </td></tr><tr><td rowspan="2" colspan="1"><italic><tp:taxon-name><tp:taxon-name-part taxon-name-part-type="genus" reg="Caridina">Caridina</tp:taxon-name-part><tp:taxon-name-part taxon-name-part-type="species" reg="tanson">tanson</tp:taxon-name-part></tp:taxon-name></italic> sp. nov.</td><td rowspan="1" colspan="1"><named-content xmlns:xlink="http://www.w3.org/1999/xlink" content-type="dwc:institutional_code" xlink:title="Museum für Naturkunde" xlink:href="http://grbio.org/institution/museum-f%C3%BCr-naturkunde-berlin-zoological-collections" xlink:type="simple">ZMB</named-content> 32979-1 (3752)</td><td rowspan="2" colspan="1">Vietnam, Phu Tho, Tan Son, Dong Son</td><td rowspan="1" colspan="1" style="color: #396ba6">
                <ext-link xmlns:xlink="http://www.w3.org/1999/xlink" xlink:href="PV644229" ext-link-type="gen" xlink:type="simple">PV644229</ext-link>
              </td><td rowspan="1" colspan="1" style="color: #396ba6">
                <ext-link xmlns:xlink="http://www.w3.org/1999/xlink" xlink:href="PV642646" ext-link-type="gen" xlink:type="simple">PV642646</ext-link>
              </td></tr><tr><td rowspan="1" colspan="1"><named-content xmlns:xlink="http://www.w3.org/1999/xlink" content-type="dwc:institutional_code" xlink:title="Museum für Naturkunde" xlink:href="http://grbio.org/institution/museum-f%C3%BCr-naturkunde-berlin-zoological-collections" xlink:type="simple">ZMB</named-content> 32979-2 (3753)</td><td rowspan="1" colspan="1" style="color: #396ba6">
                <ext-link xmlns:xlink="http://www.w3.org/1999/xlink" xlink:href="PV644230" ext-link-type="gen" xlink:type="simple">PV644230</ext-link>
              </td><td rowspan="1" colspan="1" style="color: #396ba6">
                <ext-link xmlns:xlink="http://www.w3.org/1999/xlink" xlink:href="PV642647" ext-link-type="gen" xlink:type="simple">PV642647</ext-link>
              </td></tr><tr><td rowspan="3" colspan="1">
                <italic>
                  <tp:taxon-name><tp:taxon-name-part taxon-name-part-type="genus" reg="Caridina">Caridina</tp:taxon-name-part><tp:taxon-name-part taxon-name-part-type="species" reg="thachlam">thachlam</tp:taxon-name-part></tp:taxon-name>
                </italic>
              </td><td rowspan="1" colspan="1"><named-content xmlns:xlink="http://www.w3.org/1999/xlink" content-type="dwc:institutional_code" xlink:title="Museum für Naturkunde" xlink:href="http://grbio.org/institution/museum-f%C3%BCr-naturkunde-berlin-zoological-collections" xlink:type="simple">ZMB</named-content> 30338 (2533)</td><td rowspan="2" colspan="1">Vietnam, Thanh Hoa, Thach Thanh, Thach Lam</td><td rowspan="1" colspan="1" style="color: #396ba6">
                <ext-link xmlns:xlink="http://www.w3.org/1999/xlink" xlink:href="MW505997" ext-link-type="gen" xlink:type="simple">MW505997</ext-link>
              </td><td rowspan="1" colspan="1" style="color: #396ba6">
                <ext-link xmlns:xlink="http://www.w3.org/1999/xlink" xlink:href="MW505991" ext-link-type="gen" xlink:type="simple">MW505991</ext-link>
              </td></tr><tr><td rowspan="1" colspan="1"><named-content xmlns:xlink="http://www.w3.org/1999/xlink" content-type="dwc:institutional_code" xlink:title="Museum für Naturkunde" xlink:href="http://grbio.org/institution/museum-f%C3%BCr-naturkunde-berlin-zoological-collections" xlink:type="simple">ZMB</named-content> 31773 (2529)</td><td rowspan="1" colspan="1" style="color: #396ba6">
                <ext-link xmlns:xlink="http://www.w3.org/1999/xlink" xlink:href="MW505999" ext-link-type="gen" xlink:type="simple">MW505999</ext-link>
              </td><td rowspan="1" colspan="1" style="color: #396ba6">
                <ext-link xmlns:xlink="http://www.w3.org/1999/xlink" xlink:href="MW505993" ext-link-type="gen" xlink:type="simple">MW505993</ext-link>
              </td></tr><tr><td rowspan="1" colspan="1"><named-content xmlns:xlink="http://www.w3.org/1999/xlink" content-type="dwc:institutional_code" xlink:title="Museum für Naturkunde" xlink:href="http://grbio.org/institution/museum-f%C3%BCr-naturkunde-berlin-zoological-collections" xlink:type="simple">ZMB</named-content> 31781 (2519)</td><td rowspan="1" colspan="1">Vietnam, Ninh Binh, Nho Quan, Cuc Phuong</td><td rowspan="1" colspan="1" style="color: #396ba6">
                <ext-link xmlns:xlink="http://www.w3.org/1999/xlink" xlink:href="MW506000" ext-link-type="gen" xlink:type="simple">MW506000</ext-link>
              </td><td rowspan="1" colspan="1" style="color: #396ba6">
                <ext-link xmlns:xlink="http://www.w3.org/1999/xlink" xlink:href="MW505994" ext-link-type="gen" xlink:type="simple">MW505994</ext-link>
              </td></tr><tr><td rowspan="3" colspan="1">
                <italic>
                  <tp:taxon-name><tp:taxon-name-part taxon-name-part-type="genus" reg="Caridina">Caridina</tp:taxon-name-part><tp:taxon-name-part taxon-name-part-type="species" reg="tricincta">tricincta</tp:taxon-name-part></tp:taxon-name>
                </italic>
              </td><td rowspan="1" colspan="1"><named-content xmlns:xlink="http://www.w3.org/1999/xlink" content-type="dwc:institutional_code" xlink:title="Museum für Naturkunde" xlink:href="http://grbio.org/institution/museum-f%C3%BCr-naturkunde-berlin-zoological-collections" xlink:type="simple">ZMB</named-content> 30360-1 (2572)</td><td rowspan="3" colspan="1">Vietnam, Ha Giang, Bac Me, Lac Nong</td><td rowspan="1" colspan="1" style="color: #396ba6">
                <ext-link xmlns:xlink="http://www.w3.org/1999/xlink" xlink:href="MT526839" ext-link-type="gen" xlink:type="simple">MT526839</ext-link>
              </td><td rowspan="1" colspan="1" style="color: #396ba6">
                <ext-link xmlns:xlink="http://www.w3.org/1999/xlink" xlink:href="MT526822" ext-link-type="gen" xlink:type="simple">MT526822</ext-link>
              </td></tr><tr><td rowspan="1" colspan="1"><named-content xmlns:xlink="http://www.w3.org/1999/xlink" content-type="dwc:institutional_code" xlink:title="Museum für Naturkunde" xlink:href="http://grbio.org/institution/museum-f%C3%BCr-naturkunde-berlin-zoological-collections" xlink:type="simple">ZMB</named-content> 30360-2 (2573)</td><td rowspan="1" colspan="1" style="color: #396ba6">
                <ext-link xmlns:xlink="http://www.w3.org/1999/xlink" xlink:href="MT526840" ext-link-type="gen" xlink:type="simple">MT526840</ext-link>
              </td><td rowspan="1" colspan="1" style="color: #396ba6">
                <ext-link xmlns:xlink="http://www.w3.org/1999/xlink" xlink:href="MT526823" ext-link-type="gen" xlink:type="simple">MT526823</ext-link>
              </td></tr><tr><td rowspan="1" colspan="1"><named-content xmlns:xlink="http://www.w3.org/1999/xlink" content-type="dwc:institutional_code" xlink:title="Museum für Naturkunde" xlink:href="http://grbio.org/institution/museum-f%C3%BCr-naturkunde-berlin-zoological-collections" xlink:type="simple">ZMB</named-content> 30363-1 (2576)</td><td rowspan="1" colspan="1" style="color: #396ba6">
                <ext-link xmlns:xlink="http://www.w3.org/1999/xlink" xlink:href="MT526841" ext-link-type="gen" xlink:type="simple">MT526841</ext-link>
              </td><td rowspan="1" colspan="1" style="color: #396ba6">
                <ext-link xmlns:xlink="http://www.w3.org/1999/xlink" xlink:href="MT526824" ext-link-type="gen" xlink:type="simple">MT526824</ext-link>
              </td></tr><tr><td rowspan="4" colspan="1"><italic><tp:taxon-name><tp:taxon-name-part taxon-name-part-type="genus" reg="Caridina">Caridina</tp:taxon-name-part><tp:taxon-name-part taxon-name-part-type="species" reg="xuanlien">xuanlien</tp:taxon-name-part></tp:taxon-name></italic> sp. nov.</td><td rowspan="1" colspan="1"><named-content xmlns:xlink="http://www.w3.org/1999/xlink" content-type="dwc:institutional_code" xlink:title="Museum für Naturkunde" xlink:href="http://grbio.org/institution/museum-f%C3%BCr-naturkunde-berlin-zoological-collections" xlink:type="simple">ZMB</named-content> 32944-1 (3529)</td><td rowspan="2" colspan="1">Vietnam, Thanh Hoa, Thuong Xuan, Van Xuan</td><td rowspan="1" colspan="1" style="color: #396ba6">
                <ext-link xmlns:xlink="http://www.w3.org/1999/xlink" xlink:href="PV644220" ext-link-type="gen" xlink:type="simple">PV644220</ext-link>
              </td><td rowspan="1" colspan="1" style="color: #396ba6">
                <ext-link xmlns:xlink="http://www.w3.org/1999/xlink" xlink:href="PV642637" ext-link-type="gen" xlink:type="simple">PV642637</ext-link>
              </td></tr><tr><td rowspan="1" colspan="1"><named-content xmlns:xlink="http://www.w3.org/1999/xlink" content-type="dwc:institutional_code" xlink:title="Museum für Naturkunde" xlink:href="http://grbio.org/institution/museum-f%C3%BCr-naturkunde-berlin-zoological-collections" xlink:type="simple">ZMB</named-content> 32944-2 (3530)</td><td rowspan="1" colspan="1" style="color: #396ba6">
                <ext-link xmlns:xlink="http://www.w3.org/1999/xlink" xlink:href="PV644221" ext-link-type="gen" xlink:type="simple">PV644221</ext-link>
              </td><td rowspan="1" colspan="1" style="color: #396ba6">
                <ext-link xmlns:xlink="http://www.w3.org/1999/xlink" xlink:href="PV642638" ext-link-type="gen" xlink:type="simple">PV642638</ext-link>
              </td></tr><tr><td rowspan="1" colspan="1"><named-content xmlns:xlink="http://www.w3.org/1999/xlink" content-type="dwc:institutional_code" xlink:title="Museum für Naturkunde" xlink:href="http://grbio.org/institution/museum-f%C3%BCr-naturkunde-berlin-zoological-collections" xlink:type="simple">ZMB</named-content> 32948-1 (3665)</td><td rowspan="2" colspan="1">Vietnam, Thanh Hoa, Thuong Xuan, Yen Nhan</td><td rowspan="1" colspan="1" style="color: #396ba6">
                <ext-link xmlns:xlink="http://www.w3.org/1999/xlink" xlink:href="PV644227" ext-link-type="gen" xlink:type="simple">PV644227</ext-link>
              </td><td rowspan="1" colspan="1" style="color: #396ba6">
                <ext-link xmlns:xlink="http://www.w3.org/1999/xlink" xlink:href="PV642644" ext-link-type="gen" xlink:type="simple">PV642644</ext-link>
              </td></tr><tr><td rowspan="1" colspan="1"><named-content xmlns:xlink="http://www.w3.org/1999/xlink" content-type="dwc:institutional_code" xlink:title="Museum für Naturkunde" xlink:href="http://grbio.org/institution/museum-f%C3%BCr-naturkunde-berlin-zoological-collections" xlink:type="simple">ZMB</named-content> 32948-2 (3668)</td><td rowspan="1" colspan="1" style="color: #396ba6">
                <ext-link xmlns:xlink="http://www.w3.org/1999/xlink" xlink:href="PV644228" ext-link-type="gen" xlink:type="simple">PV644228</ext-link>
              </td><td rowspan="1" colspan="1" style="color: #396ba6">
                <ext-link xmlns:xlink="http://www.w3.org/1999/xlink" xlink:href="PV642645" ext-link-type="gen" xlink:type="simple">PV642645</ext-link>
              </td></tr><tr><td rowspan="1" colspan="1">
                <italic>
                  <tp:taxon-name><tp:taxon-name-part taxon-name-part-type="genus" reg="Neocaridina">Neocaridina</tp:taxon-name-part><tp:taxon-name-part taxon-name-part-type="species" reg="palmata">palmata</tp:taxon-name-part></tp:taxon-name>
                </italic>
              </td><td rowspan="1" colspan="1"><named-content xmlns:xlink="http://www.w3.org/1999/xlink" content-type="dwc:institutional_code" xlink:title="Museum für Naturkunde" xlink:href="http://grbio.org/institution/museum-f%C3%BCr-naturkunde-berlin-zoological-collections" xlink:type="simple">ZMB</named-content> 30256 (1944)</td><td rowspan="1" colspan="1">Vietnam, Cao Bang, Ha Quang, Truong Ha, Pac Ma</td><td rowspan="1" colspan="1" style="color: #396ba6">
                <ext-link xmlns:xlink="http://www.w3.org/1999/xlink" xlink:href="MT526843" ext-link-type="gen" xlink:type="simple">MT526843</ext-link>
              </td><td rowspan="1" colspan="1" style="color: #396ba6">
                <ext-link xmlns:xlink="http://www.w3.org/1999/xlink" xlink:href="MT526825" ext-link-type="gen" xlink:type="simple">MT526825</ext-link>
              </td></tr><tr><td rowspan="1" colspan="1">
                <italic>
                  <tp:taxon-name><tp:taxon-name-part taxon-name-part-type="genus" reg="Paracaridina">Paracaridina</tp:taxon-name-part><tp:taxon-name-part taxon-name-part-type="species" reg="zijinica">zijinica</tp:taxon-name-part></tp:taxon-name>
                </italic>
              </td><td rowspan="1" colspan="1"><named-content xmlns:xlink="http://www.w3.org/1999/xlink" content-type="dwc:institutional_code" xlink:title="Museum für Naturkunde" xlink:href="http://grbio.org/institution/museum-f%C3%BCr-naturkunde-berlin-zoological-collections" xlink:type="simple">ZMB</named-content> 32180 (663)</td><td rowspan="1" colspan="1">China, Heyuan</td><td rowspan="1" colspan="1" style="color: #396ba6">
                <ext-link xmlns:xlink="http://www.w3.org/1999/xlink" xlink:href="KP168798" ext-link-type="gen" xlink:type="simple">KP168798</ext-link>
              </td><td rowspan="1" colspan="1" style="color: #396ba6">
                <ext-link xmlns:xlink="http://www.w3.org/1999/xlink" xlink:href="KP168782" ext-link-type="gen" xlink:type="simple">KP168782</ext-link>
              </td></tr><tr><td rowspan="1" colspan="1">
                <italic>
                  <tp:taxon-name><tp:taxon-name-part taxon-name-part-type="genus" reg="Potimirim">Potimirim</tp:taxon-name-part><tp:taxon-name-part taxon-name-part-type="species" reg="potimirim">potimirim</tp:taxon-name-part></tp:taxon-name>
                </italic>
              </td><td rowspan="1" colspan="1"><named-content xmlns:xlink="http://www.w3.org/1999/xlink" content-type="dwc:institutional_code" xlink:title="Museum für Naturkunde" xlink:href="http://grbio.org/institution/museum-f%C3%BCr-naturkunde-berlin-zoological-collections" xlink:type="simple">ZMB</named-content> 29476 (431)</td><td rowspan="1" colspan="1">Panama, Bocas del Toro</td><td rowspan="1" colspan="1" style="color: #396ba6">
                <ext-link xmlns:xlink="http://www.w3.org/1999/xlink" xlink:href="EF489975" ext-link-type="gen" xlink:type="simple">EF489975</ext-link>
              </td><td rowspan="1" colspan="1" style="color: #396ba6">
                <ext-link xmlns:xlink="http://www.w3.org/1999/xlink" xlink:href="FN995386" ext-link-type="gen" xlink:type="simple">FN995386</ext-link>
              </td></tr></tbody></table></table-wrap><supplementary-material xmlns:xlink="http://www.w3.org/1999/xlink" id="S1" position="float" orientation="portrait" xlink:type="simple"><object-id content-type="doi" xlink:type="simple">10.3897/zookeys.1247.148607.suppl1</object-id><object-id content-type="arpha" xlink:type="simple">0AF13FE8-03ED-5AD9-BB3B-95A56A2BF83B</object-id><label>Supplementary material 1</label><caption><p>p-distance for <abbrev xlink:title="mitochondrial cytochrome oxidase subunit I" id="ABBRID0ETHAK" xlink:type="simple">COI</abbrev> for all the relevant species</p></caption><statement content-type="dataType"><label>Data type</label><p>pdf</p></statement><media xlink:href="zookeys-1247-151_article-148607__-s001.pdf" mimetype="application" mime-subtype="pdf" position="float" orientation="portrait" xlink:type="simple" id="oo_1382292.pdf"><uri content-type="original_file" xlink:type="simple">https://binary.pensoft.net/file/1382292</uri></media><permissions><license xlink:type="simple"><license-p>This dataset is made available under the Open Database License (http://opendatacommons.org/licenses/odbl/1.0/). The Open Database License (ODbL) is a license agreement intended to allow users to freely share, modify, and use this Dataset while maintaining this same freedom for others, provided that the original source and author(s) are credited.</license-p></license></permissions><attrib specific-use="authors">Van Tu Do, Thi Yen Phan, Kristina von Rintelen, Hung Anh Le, Thomas von Rintelen</attrib></supplementary-material><supplementary-material xmlns:xlink="http://www.w3.org/1999/xlink" id="S2" position="float" orientation="portrait" xlink:type="simple"><object-id content-type="doi" xlink:type="simple">10.3897/zookeys.1247.148607.suppl2</object-id><object-id content-type="arpha" xlink:type="simple">BC0B01DD-3132-5F5B-89D3-E4FABC538AD4</object-id><label>Supplementary material 2</label><caption><p>p-distance for <abbrev xlink:title="16S ribosomal RNA" id="ABBRID0EPIAK" xlink:type="simple">16S</abbrev> for all the relevant species</p></caption><statement content-type="dataType"><label>Data type</label><p>pdf</p></statement><media xlink:href="zookeys-1247-151_article-148607__-s002.pdf" mimetype="application" mime-subtype="pdf" position="float" orientation="portrait" xlink:type="simple" id="oo_1382293.pdf"><uri content-type="original_file" xlink:type="simple">https://binary.pensoft.net/file/1382293</uri></media><permissions><license xlink:type="simple"><license-p>This dataset is made available under the Open Database License (http://opendatacommons.org/licenses/odbl/1.0/). The Open Database License (ODbL) is a license agreement intended to allow users to freely share, modify, and use this Dataset while maintaining this same freedom for others, provided that the original source and author(s) are credited.</license-p></license></permissions><attrib specific-use="authors">Van Tu Do, Thi Yen Phan, Kristina von Rintelen, Hung Anh Le, Thomas von Rintelen</attrib></supplementary-material></tp:treatment-sec><ref-list><ref id="B30"><mixed-citation xmlns:xlink="http://www.w3.org/1999/xlink" xlink:type="simple"><person-group><name name-style="western"><surname>Liang</surname><given-names>XQ</given-names></name><name name-style="western"><surname>Guo</surname><given-names>ZL</given-names></name><name name-style="western"><surname>Tang</surname><given-names>KE</given-names></name></person-group> (<year>1999</year>) On new genus and new species of atyid shrimps (<tp:taxon-name><tp:taxon-name-part taxon-name-part-type="order">Decapoda</tp:taxon-name-part></tp:taxon-name>, <tp:taxon-name><tp:taxon-name-part taxon-name-part-type="infraorder">Caridea</tp:taxon-name-part></tp:taxon-name>) from Hunan, China. Shuichan Xuebao 23(Supplement): 69–72.</mixed-citation></ref><ref id="B4"><mixed-citation xmlns:xlink="http://www.w3.org/1999/xlink" xlink:type="simple"><person-group><name name-style="western"><surname>Cai</surname><given-names>Y</given-names></name><name name-style="western"><surname>Ng</surname><given-names>NK</given-names></name></person-group> (<year>1999</year>) <article-title>A revision of the <italic><tp:taxon-name><tp:taxon-name-part taxon-name-part-type="genus">Caridina</tp:taxon-name-part><tp:taxon-name-part taxon-name-part-type="species">serrata</tp:taxon-name-part></tp:taxon-name></italic> species group, with descriptions of five new species (<tp:taxon-name><tp:taxon-name-part taxon-name-part-type="subphylum">Crustacea</tp:taxon-name-part></tp:taxon-name>: <tp:taxon-name><tp:taxon-name-part taxon-name-part-type="order">Decapoda</tp:taxon-name-part></tp:taxon-name>: <tp:taxon-name><tp:taxon-name-part taxon-name-part-type="infraorder">Caridea</tp:taxon-name-part></tp:taxon-name>: <tp:taxon-name><tp:taxon-name-part taxon-name-part-type="family">Atyidae</tp:taxon-name-part></tp:taxon-name>).</article-title><source>Journal of Natural History</source><volume>33</volume>(<issue>11</issue>): <fpage>1603</fpage>–<lpage>1638</lpage>. <ext-link xlink:href="10.1080/002229399299789" ext-link-type="doi" xlink:type="simple">https://doi.org/10.1080/002229399299789</ext-link></mixed-citation></ref><ref id="B35"><mixed-citation xmlns:xlink="http://www.w3.org/1999/xlink" xlink:type="simple"><person-group><name name-style="western"><surname>Phan</surname><given-names>TY</given-names></name><name name-style="western"><surname>Klotz</surname><given-names>W</given-names></name><name name-style="western"><surname>von Rintelen</surname><given-names>T</given-names></name><name name-style="western"><surname>Dang</surname><given-names>VD</given-names></name><name name-style="western"><surname>Do</surname><given-names>VT</given-names></name></person-group> (<year>2021b</year>) <article-title>Redescription of <italic><tp:taxon-name><tp:taxon-name-part taxon-name-part-type="genus">Caridina</tp:taxon-name-part><tp:taxon-name-part taxon-name-part-type="species">cucphuongensis</tp:taxon-name-part></tp:taxon-name></italic> Dang, 1980 (<tp:taxon-name><tp:taxon-name-part taxon-name-part-type="subphylum">Crustacea</tp:taxon-name-part></tp:taxon-name>: <tp:taxon-name><tp:taxon-name-part taxon-name-part-type="order">Decapoda</tp:taxon-name-part></tp:taxon-name>: <tp:taxon-name><tp:taxon-name-part taxon-name-part-type="family">Atyidae</tp:taxon-name-part></tp:taxon-name>) from Cuc Phuong national park, northern Vietnam.</article-title><source>Academy Journal of Biology</source><volume>43</volume>(<issue>4</issue>): <fpage>45</fpage>–<lpage>54</lpage>. <ext-link xlink:href="10.15625/2615-9023/16320" ext-link-type="doi" xlink:type="simple">https://doi.org/10.15625/2615-9023/16320</ext-link></mixed-citation></ref><ref id="B45"><mixed-citation xmlns:xlink="http://www.w3.org/1999/xlink" xlink:type="simple"><person-group><name name-style="western"><surname>von Rintelen</surname><given-names>K</given-names></name><name name-style="western"><surname>Karge</surname><given-names>A</given-names></name><name name-style="western"><surname>Klotz</surname><given-names>W</given-names></name></person-group> (<year>2008</year>) <article-title>News from a small island – first record of a freshwater shrimp (<tp:taxon-name><tp:taxon-name-part taxon-name-part-type="order">Decapoda</tp:taxon-name-part></tp:taxon-name>, <tp:taxon-name><tp:taxon-name-part taxon-name-part-type="family">Atyidae</tp:taxon-name-part></tp:taxon-name>, <tp:taxon-name><tp:taxon-name-part taxon-name-part-type="genus">Caridina</tp:taxon-name-part></tp:taxon-name>) from Peleng, Banggai Islands, Indonesia.</article-title><source>Journal of Natural History</source><volume>42</volume>(<issue>33–34</issue>): <fpage>2243</fpage>–<lpage>2256</lpage>. <ext-link xlink:href="10.1080/00222930802254680" ext-link-type="doi" xlink:type="simple">https://doi.org/10.1080/00222930802254680</ext-link></mixed-citation></ref><ref id="B20"><mixed-citation xmlns:xlink="http://www.w3.org/1999/xlink" xlink:type="simple"><person-group><name name-style="western"><surname>Do</surname><given-names>VT</given-names></name><name name-style="western"><surname>Dang</surname><given-names>VD</given-names></name><name name-style="western"><surname>von Rintelen</surname><given-names>T</given-names></name></person-group> (<year>2021b</year>) <article-title>Description of one new species of freshwater shrimp of the genus <italic><tp:taxon-name><tp:taxon-name-part taxon-name-part-type="genus">Caridina</tp:taxon-name-part></tp:taxon-name></italic> (<tp:taxon-name><tp:taxon-name-part taxon-name-part-type="subphylum">Crustacea</tp:taxon-name-part></tp:taxon-name>: <tp:taxon-name><tp:taxon-name-part taxon-name-part-type="order">Decapoda</tp:taxon-name-part></tp:taxon-name>: <tp:taxon-name><tp:taxon-name-part taxon-name-part-type="family">Atyidae</tp:taxon-name-part></tp:taxon-name>) from two karst caves of Northern Vietnam.</article-title><source>Zootaxa</source><volume>4999</volume>(<issue>3</issue>): <fpage>228</fpage>–<lpage>242</lpage>. <ext-link xlink:href="10.11646/zootaxa.4999.3.3" ext-link-type="doi" xlink:type="simple">https://doi.org/10.11646/zootaxa.4999.3.3</ext-link></mixed-citation></ref></ref-list></tp:taxon-treatment>
