# Supplementary material for: ﻿Descriptions of four new species of atyid shrimp (Crustacea, Decapoda, Atyidae) in Vietnam
Source: Zookeys. 2025 Jul 28;1247:151–86. doi: 10.3897/zookeys.1247.148607 (PMC12322682; doi:10.3897/zookeys.1247.148607)
Supplement: XML Treatment for Caridina xuanlien [file zookeys.1247.148607-treatment2.xml]

<!DOCTYPE tp:taxon-treatment
  PUBLIC "-//TaxonX//DTD Taxonomic Treatment Publishing DTD v0 20100105//EN" "tax-treatment-NSO.dtd">
<tp:taxon-treatment xmlns:tp="http://www.plazi.org/taxpub"><tp:treatment-meta><kwd-group><label>Taxon classification</label><kwd>
                <named-content content-type="kingdom">Animalia</named-content>
              </kwd><kwd>
                <named-content content-type="order">Decapoda</named-content>
              </kwd><kwd>
                <named-content content-type="family">Atyidae</named-content>
              </kwd></kwd-group><mixed-citation publication-type="journal"><person-group><name><surname>Do</surname><given-names>Van Tu</given-names></name><name><surname>Phan</surname><given-names>Thi Yen</given-names></name><name><surname>von Rintelen</surname><given-names>Kristina</given-names></name><name><surname>Le</surname><given-names>Hung Anh</given-names></name><name><surname>von Rintelen</surname><given-names>Thomas</given-names></name></person-group><article-title>﻿Descriptions of four new species of atyid shrimp (<tp:taxon-name><tp:taxon-name-part taxon-name-part-type="subphylum">Crustacea</tp:taxon-name-part></tp:taxon-name>, <tp:taxon-name><tp:taxon-name-part taxon-name-part-type="order">Decapoda</tp:taxon-name-part></tp:taxon-name>, <tp:taxon-name><tp:taxon-name-part taxon-name-part-type="family">Atyidae</tp:taxon-name-part></tp:taxon-name>) in Vietnam</article-title><source>Zookeys</source><day>28</day><month>07</month><year>2025</year><volume>1247</volume><fpage>151</fpage><lpage>186</lpage><pub-id pub-id-type="doi">10.3897/zookeys.1247.148607</pub-id></mixed-citation></tp:treatment-meta><tp:nomenclature><label>﻿</label><tp:taxon-name>
              <object-id xmlns:xlink="http://www.w3.org/1999/xlink" content-type="arpha" xlink:type="simple">A50CBB9C-1CBD-5F73-9030-5EBBFC07B754</object-id>
              <tp:taxon-name-part taxon-name-part-type="genus" reg="Caridina">Caridina</tp:taxon-name-part>
              <tp:taxon-name-part taxon-name-part-type="species" reg="xuanlien">xuanlien</tp:taxon-name-part>
              <object-id xmlns:xlink="http://www.w3.org/1999/xlink" content-type="zoobank" xlink:type="simple">https://zoobank.org/F9643BB7-BB97-4608-8A30-2C73F37C2FE6</object-id>
            </tp:taxon-name><tp:taxon-status xmlns:xlink="http://www.w3.org/1999/xlink" xlink:type="simple">sp. nov.</tp:taxon-status><xref ref-type="fig" rid="F6">Figs 6</xref><xref ref-type="fig" rid="F7">, 7</xref><xref ref-type="fig" rid="F8">, 8</xref></tp:nomenclature><tp:treatment-sec sec-type="type material" id="SECID0EIWBG"><title>Type material.</title><p><bold><italic>Holotype</italic>.</bold> • Adult male, <abbrev xmlns:xlink="http://www.w3.org/1999/xlink" xlink:title="carapace length" id="ABBRID0ETWBG" xlink:type="simple">cl</abbrev> 4.5 mm, <abbrev xmlns:xlink="http://www.w3.org/1999/xlink" xlink:title="Institute of Biology" id="ABBRID0EXWBG" xlink:type="simple">IB</abbrev>-FS 008, Vietnam, Thanh Hoa Province, Thuong Xuan District, Yen Nhan Commune, a small stream in Xuan Lien National Park, <named-content xmlns:xlink="http://www.w3.org/1999/xlink" content-type="dwc:verbatimCoordinates" xlink:type="simple"><named-content content-type="geo-json" specific-use="{&#34;type&#34;:&#34;Point&#34;,&#34;coordinates&#34;:[105.125167,19.934972]}" id="NCID0E5WBG" xlink:type="simple">19°56'05.9"N, 105°07'30.6"E</named-content></named-content>, 21 November 2021, collected by Van Tu Do. <bold><italic>Paratypes</italic>.</bold> • 8 females, <abbrev xmlns:xlink="http://www.w3.org/1999/xlink" xlink:title="carapace length" id="ABBRID0EHXBG" xlink:type="simple">cl</abbrev> 4.0–4.8 mm, 11 males, <abbrev xmlns:xlink="http://www.w3.org/1999/xlink" xlink:title="carapace length" id="ABBRID0ELXBG" xlink:type="simple">cl</abbrev> 3.6–4.7 mm, 49 additional specimens, <named-content xmlns:xlink="http://www.w3.org/1999/xlink" content-type="dwc:institutional_code" xlink:title="Museum für Naturkunde" xlink:href="http://grbio.org/institution/museum-f%C3%BCr-naturkunde-berlin-zoological-collections" xlink:type="simple">ZMB</named-content> 32948, same data as holotype; male, <abbrev xmlns:xlink="http://www.w3.org/1999/xlink" xlink:title="carapace length" id="ABBRID0ETXBG" xlink:type="simple">cl</abbrev> 4.5 mm, female, <abbrev xmlns:xlink="http://www.w3.org/1999/xlink" xlink:title="carapace length" id="ABBRID0EXXBG" xlink:type="simple">cl</abbrev>. 4.6 mm, 107 additional specimens, <named-content xmlns:xlink="http://www.w3.org/1999/xlink" content-type="dwc:institutional_code" xlink:title="Museum für Naturkunde" xlink:href="http://grbio.org/institution/museum-f%C3%BCr-naturkunde-berlin-zoological-collections" xlink:type="simple">ZMB</named-content> 32944, Vietnam, Thanh Hoa Province, Thuong Xuan District, Van Xuan Commune, a small stream in Xuan Lien National Park, <named-content xmlns:xlink="http://www.w3.org/1999/xlink" content-type="dwc:verbatimCoordinates" xlink:type="simple"><named-content content-type="geo-json" specific-use="{&#34;type&#34;:&#34;Point&#34;,&#34;coordinates&#34;:[105.153417,19.920833]}" id="NCID0ECYBG" xlink:type="simple">19°55'15.0"N, 105°09'12.3"E</named-content></named-content>, 24 October 2021, collected by Van Tu Do.</p></tp:treatment-sec><tp:treatment-sec sec-type="material" id="SECID0EHYBG"><title>Comparative material.</title><p><italic><tp:taxon-name><tp:taxon-name-part taxon-name-part-type="genus" reg="Caridina">Caridina</tp:taxon-name-part><tp:taxon-name-part taxon-name-part-type="species" reg="nguyeni">nguyeni</tp:taxon-name-part></tp:taxon-name></italic> Li &amp; Liang, 2002: • adult male, <abbrev xmlns:xlink="http://www.w3.org/1999/xlink" xlink:title="carapace length" id="ABBRID0EYYBG" xlink:type="simple">cl</abbrev>. 4.7 mm, <named-content xmlns:xlink="http://www.w3.org/1999/xlink" content-type="dwc:institutional_code" xlink:title="Museum für Naturkunde" xlink:href="http://grbio.org/institution/museum-f%C3%BCr-naturkunde-berlin-zoological-collections" xlink:type="simple">ZMB</named-content> 30280, Vietnam, Cao Bang Province, Ha Quang District, Truong Ha Commune, Pac Bo village, a small stream near Le Nin stream, <named-content xmlns:xlink="http://www.w3.org/1999/xlink" content-type="dwc:verbatimCoordinates" xlink:type="simple"><named-content content-type="geo-json" specific-use="{&#34;type&#34;:&#34;Point&#34;,&#34;coordinates&#34;:[106.048250,22.984444]}" id="NCID0EDZBG" xlink:type="simple">22°59'4"N, 106°2'53.7"E</named-content></named-content>, 25 May 2017, collected by Van Tu Do.</p></tp:treatment-sec><tp:treatment-sec sec-type="diagnosis" id="SECID0EIZBG"><title>Diagnosis.</title><p><italic><tp:taxon-name><tp:taxon-name-part taxon-name-part-type="genus" reg="Caridina">Caridina</tp:taxon-name-part><tp:taxon-name-part taxon-name-part-type="species" reg="xuanlien">xuanlien</tp:taxon-name-part></tp:taxon-name></italic> sp. nov. is characterized by several morphological characters such as short rostrum, just reaching to beginning of the third segment of antennular peduncle; stylocerite reaching to beginning of second segment of antennular peduncle (Fig. <xref ref-type="fig" rid="F6">6A, B</xref>); dactylus of first pereiopod longer than palm (Fig. <xref ref-type="fig" rid="F7">7A</xref>); short, kidney-shaped endopod of male first pleopod, extending to 2.79× exopod, with well-developed appendix interna, slightly exceeding terminal margin of endopod by 0.23 its length (Fig. <xref ref-type="fig" rid="F7">7G, H</xref>); short and stick-shaped appendix masculina of male second pleopod, reaching to proximal 0.43× endopod length, with narrow and small appendix interna, extending ~0.6× length of appendix masculina (Fig. <xref ref-type="fig" rid="F7">7I, J</xref>).</p><fig id="F6" position="float" orientation="portrait"><object-id xmlns:xlink="http://www.w3.org/1999/xlink" content-type="doi" xlink:type="simple">10.3897/zookeys.1247.148607.figure6</object-id><object-id xmlns:xlink="http://www.w3.org/1999/xlink" content-type="arpha" xlink:type="simple">AF55A000-8B7C-538D-8B3A-645B9362A4DC</object-id><label>Figure 6.</label><caption><p><italic><tp:taxon-name><tp:taxon-name-part taxon-name-part-type="genus" reg="Caridina">Caridina</tp:taxon-name-part><tp:taxon-name-part taxon-name-part-type="species" reg="xuanlien">xuanlien</tp:taxon-name-part></tp:taxon-name></italic> sp. nov. adult male, <abbrev xmlns:xlink="http://www.w3.org/1999/xlink" xlink:title="carapace length" id="ABBRID0E31BG" xlink:type="simple">cl</abbrev> 4.5 mm (<named-content xmlns:xlink="http://www.w3.org/1999/xlink" content-type="dwc:institutional_code" xlink:title="Museum für Naturkunde" xlink:href="http://grbio.org/institution/museum-f%C3%BCr-naturkunde-berlin-zoological-collections" xlink:type="simple">ZMB</named-content> 32948). <bold>A.</bold> Cephalothorax and cephalic appendages, lateral view; <bold>B.</bold> Antennular peduncle; <bold>C.</bold> Scaphocerite; <bold>D.</bold> Telson; <bold>E.</bold> Distal portion of telson; <bold>F.</bold> Preanal carina; <bold>G.</bold> Uropodal diaeresis; <bold>H.</bold> Mandible; <bold>I.</bold> Maxillula; <bold>J.</bold> Maxilla; <bold>K.</bold> First maxilliped; <bold>L.</bold> Distal end of palp of first maxilliped; <bold>M.</bold> Second maxilliped; <bold>N.</bold> Third maxilliped. Scale bars: 1 mm (<bold>A</bold>); 0.5 mm (<bold>B–D</bold>); 0.2 mm (<bold>E–K, M, N</bold>); 0.1 mm (<bold>L</bold>).</p></caption><graphic xmlns:xlink="http://www.w3.org/1999/xlink" xlink:href="zookeys-1247-151_article-148607__-g006.jpg" position="float" orientation="portrait" xlink:type="simple" id="oo_1382279.jpg"><uri content-type="original_file" xlink:type="simple">https://binary.pensoft.net/fig/1382279</uri></graphic></fig><fig id="F7" position="float" orientation="portrait"><object-id xmlns:xlink="http://www.w3.org/1999/xlink" content-type="doi" xlink:type="simple">10.3897/zookeys.1247.148607.figure7</object-id><object-id xmlns:xlink="http://www.w3.org/1999/xlink" content-type="arpha" xlink:type="simple">276DB35A-EA58-571A-84B1-01A67668228A</object-id><label>Figure 7.</label><caption><p><italic><tp:taxon-name><tp:taxon-name-part taxon-name-part-type="genus" reg="Caridina">Caridina</tp:taxon-name-part><tp:taxon-name-part taxon-name-part-type="species" reg="xuanlien">xuanlien</tp:taxon-name-part></tp:taxon-name></italic> sp. nov. adult male, <abbrev xmlns:xlink="http://www.w3.org/1999/xlink" xlink:title="carapace length" id="ABBRID0EA4BG" xlink:type="simple">cl</abbrev> 4.5 mm (<named-content xmlns:xlink="http://www.w3.org/1999/xlink" content-type="dwc:institutional_code" xlink:title="Museum für Naturkunde" xlink:href="http://grbio.org/institution/museum-f%C3%BCr-naturkunde-berlin-zoological-collections" xlink:type="simple">ZMB</named-content> 32948). <bold>A.</bold> First pereiopod; <bold>B.</bold> Second pereiopod; <bold>C.</bold> Third pereiopod; <bold>D.</bold> The same, dactylus; <bold>E.</bold> Fifth pereiopod; <bold>F.</bold> The same, dactylus; <bold>G.</bold> Male first pleopod; <bold>H.</bold> Endopod of male first pleopod; <bold>I.</bold> Male second pleopod; <bold>J.</bold> Appendix masculina and interna of male second pleopod. Scale bars: 1 mm (<bold>A, B, C, F, G, I</bold>); 0.2 mm (<bold>D, E, H, J</bold>).</p></caption><graphic xmlns:xlink="http://www.w3.org/1999/xlink" xlink:href="zookeys-1247-151_article-148607__-g007.jpg" position="float" orientation="portrait" xlink:type="simple" id="oo_1382280.jpg"><uri content-type="original_file" xlink:type="simple">https://binary.pensoft.net/fig/1382280</uri></graphic></fig></tp:treatment-sec><tp:treatment-sec sec-type="description" id="SECID0EF5BG"><title>Description.</title><p><bold><italic>Cephalothorax and cephalic appendages</italic>.</bold> Carapace length 3.6–4.8 mm (median 4.3 mm, <italic>n</italic> = 20). Rostrum short and slender, slightly downward, reaching to beginning of the third segment of antennular peduncle, 0.1–0.2 (median 0.2) × as long as carapace, rostral formula 2–7+3–9/0–2 (Fig. <xref ref-type="fig" rid="F6">6A</xref>). Suborbital angle acute, completely fused with antennal spine; pterygostomian margin rounded, slightly produced forward (Fig. <xref ref-type="fig" rid="F6">6A</xref>). Eyes well developed with globular cornea, anterior end reaching to 0.7× length of basal segment of antennular peduncle (Fig. <xref ref-type="fig" rid="F6">6A</xref>). Antennular peduncle 0.6–0.74 (median 0.64) × as long as carapace; basal segment 1.63–2.0 (median 1.88) × as long as second segment, second segment 1.17–1.4 (median 1.33) × as long as third segment (Fig. <xref ref-type="fig" rid="F6">6B</xref>). Stylocerite reaching to beginning of second segment of antennular peduncle (Fig. <xref ref-type="fig" rid="F6">6B</xref>). Scaphocerite elongated ovate, reaching beyond distal end of antennular peduncle, 2.68–2.88 (median 2.86) × as long as wide (Fig. <xref ref-type="fig" rid="F6">6A, C</xref>).</p><p><bold><italic>Abdominal somites, telson, and uropods</italic>.</bold> Sixth abdominal somite 0.47–0.5 (median 0.47) × length of carapace, 1.47–1.62 (median 1.58) × as long as fifth abdominal somite, 0.85–0.95 (median 0.91) × length of telson. Telson 2.4–3.25 (median 2.75) × as long as proximal wide, distal margin triangular, terminating in a short median projection, with five or six pairs of dorsal spiniform setae and one pair of dorso-subdistal spiniform setae; distal end with three or four pairs of spiniform setae, lateral pair shorter than intermediate pairs (Fig. <xref ref-type="fig" rid="F6">6D, E</xref>). Preanal carina low,, with few setae, lacking a spine (Fig. <xref ref-type="fig" rid="F6">6F</xref>). Uropodal diaeresis with 18–21 (median 21) movable spiniform setae, outermost shorter than lateral angle (Fig. <xref ref-type="fig" rid="F6">6G</xref>).</p><p><bold><italic>Mouthparts and branchiae</italic>.</bold> Incisor process of mandible ending in one row of six or seven irregular teeth, molar process truncated (Fig. <xref ref-type="fig" rid="F6">6H</xref>). Lower lacinia of maxillula broadly rounded, upper lacinia elongated, with a several distinct teeth and setae on inner margin, palp stout with few simple setae at tip (Fig. <xref ref-type="fig" rid="F6">6I</xref>). Upper endites of maxilla subdivided, palp short, scaphognathite tapering posteriorly, with numerous long, curved setae at posterior margin (Fig. <xref ref-type="fig" rid="F6">6J</xref>). Distal end of palp of first maxilliped triangular, with a short projection; flagellum of the exopod very elongated, endopod reaching 0.8 × length of flagellum of exopod (Fig. <xref ref-type="fig" rid="F6">6K, L</xref>). Podobranch of second maxilliped slightly reduced, with few finger-like projections (Fig. <xref ref-type="fig" rid="F6">6M</xref>). Third maxilliped reaching near the end of antennular peduncle, ending in single terminal claw, exopod reaching 0.3 × length of penultimate segment; ultimate segment slightly longer penultimate segment; epipod present on the coxa (Fig. <xref ref-type="fig" rid="F6">6N</xref>). Branchial formula as typical for <italic><tp:taxon-name><tp:taxon-name-part taxon-name-part-type="genus" reg="Paracaridina">Paracaridina</tp:taxon-name-part></tp:taxon-name></italic> genus, five pairs of pleurobranchs well developed; two pairs of arthrobranchs on third maxillipeds, with second pair strongly reduced in size; one pair of podobranchs on second maxillipeds slightly reduced, arthrobranch on first pereiopod absent (<xref ref-type="bibr" rid="B30">Liang et al. 1999</xref>).</p><p><bold><italic>Pereiopods</italic>.</bold> Epipods present on first to fourth pereiopods. First pereiopod short, robust, reaching end of basal segment of antennular peduncle; chela 2.08–2.29 (median 2.12) × as long as wide, 1.21–1.47 (median 1.40) × length of carpus; tips of fingers rounded, without hook; dactylus longer than palm, 1.0–1.07 (median 1.03) × as long as palm; carpus excavated strongly anteriorly, 1.5–1.87 (median 1.73) × as long as, respectively; carpus 0.78–0.91 (median 0.84) × length of merus; merus 2.65–3.54 (median 3.33) × as long as wide, longer than ischium (Fig. <xref ref-type="fig" rid="F7">7A</xref>). Second pereiopod long, slender, reaching to distal end of antennular peduncle; chela 2.65–3.0 (median 2.86) × as long as wide, 0.66–0.74 (median 0.73) × length of carpus; tips of fingers rounded, without hook; dactylus 1.42–1.58 (median 1.46) × as long as palm; carpus 5.25–6.21 (median 5.6) × as long as wide, 1.05–1.21 (median 1.16) × as long as merus; merus 5.46–6.0 (median 5.71) × as long as wide, longer than ischium (Fig. <xref ref-type="fig" rid="F7">7B</xref>). Third pereiopod slender, reaching beyond distal end of antennular peduncle by its dactylus, terminating in one claw, with five accessory spiniform setae on flexor margin, dactylus 3.29–4 (median 3.57) × as long as wide (terminal claw and spiniform setae on flexor margin included), propodus 8.9–9.44 (median 9.0) × as long as wide, 3.24–4.0 (median 3.71) × as long as dactylus; carpus 4.2–4.92 (median 4.83) × as long as wide, 0.69–0.78 (median 0.72) × as long as propodus, 0.5–0.57 (median 0.56) × as long as merus; merus 5.75–6.82 (median 6.0) × as long as wide, bearing three strong, movable spiniform setae on posterior margin of outer surface; ischium with one small movable spiniform seta (Fig. <xref ref-type="fig" rid="F7">7C, D</xref>). Fifth pereiopod slender, reaching to end of third segment of antennular peduncle, dactylus 3.33–3.75 (median 3.5) × as long as wide (terminal claw and spiniform setae on flexor margin included), terminating in one large claw, with 37–40 spiniform setae on flexor margin; propodus 10.88–13.13 (median 11.88) × as long as wide, 3.22–3.53 (median 3.33) × length of dactylus; carpus 4.15–4.36 (median 4.28) × as long as wide, 0.52–0.55 (median 0.55) × as long as propodus, 0.6–0.69 (median 0.62) × as long as merus; merus 5.83–7.17 (median 6.57) × as long as wide, bearing 3 strong, movable spiniform setae on posterior margin of outer surface, ischium without movable spiniform setae (Fig. <xref ref-type="fig" rid="F7">7E, F</xref>).</p><p><bold><italic>Pleopods</italic>.</bold> Endopod of male first pleopod extending to 0.59 × exopod, kidney-shaped, anterior part not folded backwards, 2.75–3.05 (median 2.79) × as long as proximal width, inner margin concave, outer margin slightly convex, rounded distally, long pappose setae on outer and distal margins, medium-length setae on inner margin; with appendix interna curved upwards, slightly exceeding terminal margin of endopod by 0.23 of its length (Fig. <xref ref-type="fig" rid="F7">7G, H</xref>). Appendix masculina of male second pleopod slender, reaching to proximal 0.6 × endopod length, 8.25× as long as distal width, stick-shaped, with some short spiniform setae on outer surface and some long spiniform setae on distal surface; appendix interna at the middle of appendix masculina, narrow, small, extending ~0.60 length of appendix masculina (Fig. <xref ref-type="fig" rid="F7">7I, J</xref>).</p></tp:treatment-sec><tp:treatment-sec sec-type="Coloration" id="SECID0ETCAI"><title>Coloration.</title><p>The body is white to slightly yellowish in color, with many small black spots and small lines of irregular sizes (Fig. <xref ref-type="fig" rid="F8">8</xref>).</p><fig id="F8" position="float" orientation="portrait"><object-id xmlns:xlink="http://www.w3.org/1999/xlink" content-type="doi" xlink:type="simple">10.3897/zookeys.1247.148607.figure8</object-id><object-id xmlns:xlink="http://www.w3.org/1999/xlink" content-type="arpha" xlink:type="simple">FBA4FE83-60C6-5CD2-A953-C4483CBF1593</object-id><label>Figure 8.</label><caption><p>Live coloration of four specimens of <italic><tp:taxon-name><tp:taxon-name-part taxon-name-part-type="genus" reg="Caridina">Caridina</tp:taxon-name-part><tp:taxon-name-part taxon-name-part-type="species" reg="xuanlien">xuanlien</tp:taxon-name-part></tp:taxon-name></italic> sp. nov. (<named-content xmlns:xlink="http://www.w3.org/1999/xlink" content-type="dwc:institutional_code" xlink:title="Museum für Naturkunde" xlink:href="http://grbio.org/institution/museum-f%C3%BCr-naturkunde-berlin-zoological-collections" xlink:type="simple">ZMB</named-content> 32948), collected in Thanh Hoa Province, Vietnam.</p></caption><graphic xmlns:xlink="http://www.w3.org/1999/xlink" xlink:href="zookeys-1247-151_article-148607__-g008.jpg" position="float" orientation="portrait" xlink:type="simple" id="oo_1382281.jpg"><uri content-type="original_file" xlink:type="simple">https://binary.pensoft.net/fig/1382281</uri></graphic></fig></tp:treatment-sec><tp:treatment-sec sec-type="etymology" id="SECID0EZDAI"><title>Etymology.</title><p>The new species is named after the type locality, Xuan Lien National Park. The name is used as a noun in apposition.</p></tp:treatment-sec><tp:treatment-sec sec-type="habitat" id="SECID0E5DAI"><title>Habitat.</title><p>This new species was found in the streams running in the forests. The substratum includes bedrock, stone, boulder, gravel, and sand in a water depth of 0.3–0.8 m (Fig. <xref ref-type="fig" rid="F9">9</xref>).</p><fig id="F9" position="float" orientation="portrait"><object-id xmlns:xlink="http://www.w3.org/1999/xlink" content-type="doi" xlink:type="simple">10.3897/zookeys.1247.148607.figure9</object-id><object-id xmlns:xlink="http://www.w3.org/1999/xlink" content-type="arpha" xlink:type="simple">058F1AAA-BFEF-5365-AA19-EA89B1FE4559</object-id><label>Figure 9.</label><caption><p>Habitat of <italic><tp:taxon-name><tp:taxon-name-part taxon-name-part-type="genus" reg="Caridina">Caridina</tp:taxon-name-part><tp:taxon-name-part taxon-name-part-type="species" reg="xuanlien">xuanlien</tp:taxon-name-part></tp:taxon-name></italic> sp. nov. (<named-content xmlns:xlink="http://www.w3.org/1999/xlink" content-type="dwc:institutional_code" xlink:title="Museum für Naturkunde" xlink:href="http://grbio.org/institution/museum-f%C3%BCr-naturkunde-berlin-zoological-collections" xlink:type="simple">ZMB</named-content> 32948) in Thanh Hoa Province, Vietnam.</p></caption><graphic xmlns:xlink="http://www.w3.org/1999/xlink" xlink:href="zookeys-1247-151_article-148607__-g009.jpg" position="float" orientation="portrait" xlink:type="simple" id="oo_1382282.jpg"><uri content-type="original_file" xlink:type="simple">https://binary.pensoft.net/fig/1382282</uri></graphic></fig></tp:treatment-sec><tp:treatment-sec sec-type="distribution" id="SECID0EEFAI"><title>Distribution.</title><p>This species has been found only in the upland streams of Thuong Xuan District, Thanh Hoa Province, with elevations from 130 m to 600 m. The estimated area of occupancy is less than 1000 km<sup>2</sup>.</p></tp:treatment-sec><tp:treatment-sec sec-type="Molecular phylogenetic results" id="SECID0EMFAI"><title>Molecular phylogenetic results.</title><p><italic><tp:taxon-name><tp:taxon-name-part taxon-name-part-type="genus" reg="Caridina">Caridina</tp:taxon-name-part><tp:taxon-name-part taxon-name-part-type="species" reg="xuanlien">xuanlien</tp:taxon-name-part></tp:taxon-name></italic> sp. nov. is well supported as the sister species to <italic><tp:taxon-name><tp:taxon-name-part taxon-name-part-type="genus" reg="Caridina">C.</tp:taxon-name-part><tp:taxon-name-part taxon-name-part-type="species" reg="clinata">clinata</tp:taxon-name-part></tp:taxon-name></italic> (Fig. <xref ref-type="fig" rid="F18">18</xref>). The minimum genetic divergence (p-distance) to <italic><tp:taxon-name><tp:taxon-name-part taxon-name-part-type="genus" reg="Caridina">C.</tp:taxon-name-part><tp:taxon-name-part taxon-name-part-type="species" reg="clinata">clinata</tp:taxon-name-part></tp:taxon-name></italic>) is 4.0% (<abbrev xmlns:xlink="http://www.w3.org/1999/xlink" xlink:title="mitochondrial cytochrome oxidase subunit I" id="ABBRID0EXGAI" xlink:type="simple">COI</abbrev>) and 1.5% (<abbrev xmlns:xlink="http://www.w3.org/1999/xlink" xlink:title="16S ribosomal RNA" id="ABBRID0E2GAI" xlink:type="simple">16S</abbrev>), respectively (Suppl. materials <xref ref-type="supplementary-material" rid="S1">1</xref>, <xref ref-type="supplementary-material" rid="S2">2</xref>).</p></tp:treatment-sec><tp:treatment-sec sec-type="remarks" id="SECID0EHHAI"><title>Remarks.</title><p>The new species is quite similar to <italic><tp:taxon-name><tp:taxon-name-part taxon-name-part-type="genus" reg="Caridina">C.</tp:taxon-name-part><tp:taxon-name-part taxon-name-part-type="species" reg="nguyeni">nguyeni</tp:taxon-name-part></tp:taxon-name></italic> from Cao Bang province, northeast Vietnam, in the shape of the rostrum and endopod of male first pleopod (<xref ref-type="bibr" rid="B29">Li and Liang 2002</xref>). However, it can be separated by the number of dorsal teeth on the rostrum anterior to the orbital margin (3–9 vs 9–12), the number of ventral teeth of the rostrum (0–2 vs 1–4); the length of stylocerite (reaching to the beginning of the second segment of antennular peduncle vs reaching to beyond the middle to the end of second segment of the antennular peduncle); the appendix interna of the second male pleopod (~0.6 of the length of the appendix masculina vs ~0.4 length of appendix masculina); the uropodal diaeresis (with 18–21 movable spiniform setae vs with 12–18 movable spiniform setae) (Figs <xref ref-type="fig" rid="F6">6A, B</xref>, <xref ref-type="fig" rid="F7">7G, H</xref>; cf. <xref ref-type="bibr" rid="B29">Li and Liang 2002</xref>, figs 1A, C, 2C, B).</p><p>The new species resembles <italic><tp:taxon-name><tp:taxon-name-part taxon-name-part-type="genus" reg="Caridina">Caridina</tp:taxon-name-part><tp:taxon-name-part taxon-name-part-type="species" reg="clinata">clinata</tp:taxon-name-part></tp:taxon-name></italic> Cai, Quynh &amp; Ng, 1999 in the shape of the endopod of male first pleopod, appendix masculine, and appendix interna of male second pleopod. However, <italic><tp:taxon-name><tp:taxon-name-part taxon-name-part-type="genus" reg="Caridina">C.</tp:taxon-name-part><tp:taxon-name-part taxon-name-part-type="species" reg="xuanlien">xuanlien</tp:taxon-name-part></tp:taxon-name></italic> sp. nov. can be separated from <italic><tp:taxon-name><tp:taxon-name-part taxon-name-part-type="genus" reg="Caridina">C.</tp:taxon-name-part><tp:taxon-name-part taxon-name-part-type="species" reg="clinata">clinata</tp:taxon-name-part></tp:taxon-name></italic> by a longer rostrum, reaching to the beginning of third segment of antennular peduncle (vs not reaching distal margin of basal segment of antennular peduncle); fewer number of teeth on the rostrum, armed with 3–9 dorsal teeth on anterior to the orbital margin and 0–2 ventral teeth (vs 10–16 dorsal teeth on anterior to the orbital margin and 2–5 ventral teeth); a longer stylocertite, reaching beginning of second segment of antennular peduncle (vs not reaching to distal margin of basal segment of antennular peduncle); slender endopod of male first pleopod, 2.75× as long as proximal width (vs 2.5× as long as proximal width); higher number of movable spiniform setae on uropodal diaresis, 18–21 (vs 14–17 movable spiniform setae); higher number of spiniform setae on flexor margin of the dactylus of fifth pereiopod, 37–40 (vs 45–49 spiniform setae on flexor margin) (Figs <xref ref-type="fig" rid="F6">6A, B, G</xref>, <xref ref-type="fig" rid="F7">7H, F</xref>; cf. <xref ref-type="bibr" rid="B5">Cai et al. 1999</xref>: figs 1A, B, D, K, 2F).</p></tp:treatment-sec><tp:treatment-sec><!--Section generated to contain objects referenced in tp:taxon-treatment.--><fig id="F18" position="float" orientation="portrait"><object-id xmlns:xlink="http://www.w3.org/1999/xlink" content-type="doi" xlink:type="simple">10.3897/zookeys.1247.148607.figure18</object-id><object-id xmlns:xlink="http://www.w3.org/1999/xlink" content-type="arpha" xlink:type="simple">26FD70DC-8F5A-5504-B726-EA8D9E737659</object-id><label>Figure 18.</label><caption><p>Bayesian Inference phylogram showing the relationships of the four new species of <italic><tp:taxon-name><tp:taxon-name-part taxon-name-part-type="genus" reg="Caridina">Caridina</tp:taxon-name-part></tp:taxon-name></italic> to other Vietnamese atyids, based on the analysis of two mitochondrial gene fragments. Numbers on branches show Bayesian posterior probabilities (&gt;0.7) and <abbrev xmlns:xlink="http://www.w3.org/1999/xlink" xlink:title="Maximum likelihood" id="ABBRID0ENXBI" xlink:type="simple">ML</abbrev> bootstrap values (&gt;70). An asterisk (*) indicates nodes with full support (1/100) in both analyses. The scale bar indicates the substitution rate. Numbers in brackets give the DNA accession number at MfN (MfN DNA Crust). See Table <xref ref-type="table" rid="T1">1</xref> for information on the sequenced specimens.</p></caption><graphic xmlns:xlink="http://www.w3.org/1999/xlink" xlink:href="zookeys-1247-151_article-148607__-g018.jpg" position="float" orientation="portrait" xlink:type="simple" id="oo_1382291.jpg"><uri content-type="original_file" xlink:type="simple">https://binary.pensoft.net/fig/1382291</uri></graphic></fig><table-wrap id="T1" position="float" orientation="portrait"><label>Table 1.</label><caption><p>Specimens of atyid taxa used for DNA sequencing.</p></caption><table id="TID0E5RBG" rules="all"><tbody><tr><th rowspan="2" colspan="1">Species</th><th rowspan="1" colspan="1">Museum acc. no.</th><th rowspan="2" colspan="1">Locality</th><th rowspan="1" colspan="2">GenBank acc. no.</th></tr><tr><th rowspan="1" colspan="1">(DNA lab code)</th><th rowspan="1" colspan="1">
                <abbrev xmlns:xlink="http://www.w3.org/1999/xlink" xlink:title="mitochondrial cytochrome oxidase subunit I" id="ABBRID0EAPAC" xlink:type="simple">COI</abbrev>
              </th><th rowspan="1" colspan="1">
                <abbrev xmlns:xlink="http://www.w3.org/1999/xlink" xlink:title="16S ribosomal RNA" id="ABBRID0EIPAC" xlink:type="simple">16S</abbrev>
              </th></tr><tr><td rowspan="1" colspan="1">
                <italic>
                  <tp:taxon-name><tp:taxon-name-part taxon-name-part-type="genus" reg="Atya">Atya</tp:taxon-name-part><tp:taxon-name-part taxon-name-part-type="species" reg="gabonensis">gabonensis</tp:taxon-name-part></tp:taxon-name>
                </italic>
              </td><td rowspan="1" colspan="1">MfN (DNA Crust 437)</td><td rowspan="1" colspan="1">West Africa (pet trade)</td><td rowspan="1" colspan="1" style="color: #396ba6">
                <ext-link xmlns:xlink="http://www.w3.org/1999/xlink" xlink:href="EF489962" ext-link-type="gen" xlink:type="simple">EF489962</ext-link>
              </td><td rowspan="1" colspan="1" style="color: #396ba6">
                <ext-link xmlns:xlink="http://www.w3.org/1999/xlink" xlink:href="EF489989" ext-link-type="gen" xlink:type="simple">EF489989</ext-link>
              </td></tr><tr><td rowspan="1" colspan="1">
                <italic>
                  <tp:taxon-name><tp:taxon-name-part taxon-name-part-type="genus" reg="Atya">Atya</tp:taxon-name-part><tp:taxon-name-part taxon-name-part-type="species" reg="scabra">scabra</tp:taxon-name-part></tp:taxon-name>
                </italic>
              </td><td rowspan="1" colspan="1">MfN (DNA Crust 510)</td><td rowspan="1" colspan="1">Panama (pet trade)</td><td rowspan="1" colspan="1" style="color: #396ba6">
                <ext-link xmlns:xlink="http://www.w3.org/1999/xlink" xlink:href="EF489964" ext-link-type="gen" xlink:type="simple">EF489964</ext-link>
              </td><td rowspan="1" colspan="1" style="color: #396ba6">
                <ext-link xmlns:xlink="http://www.w3.org/1999/xlink" xlink:href="EF489985" ext-link-type="gen" xlink:type="simple">EF489985</ext-link>
              </td></tr><tr><td rowspan="1" colspan="1">
                <italic>
                  <tp:taxon-name><tp:taxon-name-part taxon-name-part-type="genus" reg="Atyopsis">Atyopsis</tp:taxon-name-part><tp:taxon-name-part taxon-name-part-type="species" reg="moluccensis">moluccensis</tp:taxon-name-part></tp:taxon-name>
                </italic>
              </td><td rowspan="1" colspan="1">MfN (DNA Crust 222)</td><td rowspan="1" colspan="1">Indo Pacific region (pet shop in Germany)</td><td rowspan="1" colspan="1" style="color: #396ba6">
                <ext-link xmlns:xlink="http://www.w3.org/1999/xlink" xlink:href="DQ681246" ext-link-type="gen" xlink:type="simple">DQ681246</ext-link>
              </td><td rowspan="1" colspan="1" style="color: #396ba6">
                <ext-link xmlns:xlink="http://www.w3.org/1999/xlink" xlink:href="DQ681281" ext-link-type="gen" xlink:type="simple">DQ681281</ext-link>
              </td></tr><tr><td rowspan="1" colspan="1">
                <italic>
                  <tp:taxon-name><tp:taxon-name-part taxon-name-part-type="genus" reg="Atyopsis">Atyopsis</tp:taxon-name-part><tp:taxon-name-part taxon-name-part-type="species" reg="spinipes">spinipes</tp:taxon-name-part></tp:taxon-name>
                </italic>
              </td><td rowspan="1" colspan="1"><named-content xmlns:xlink="http://www.w3.org/1999/xlink" content-type="dwc:institutional_code" xlink:title="Museum für Naturkunde" xlink:href="http://grbio.org/institution/museum-f%C3%BCr-naturkunde-berlin-zoological-collections" xlink:type="simple">ZMB</named-content> 29779 (779)</td><td rowspan="1" colspan="1">Indonesia, Aceh, Aceh Selatan</td><td rowspan="1" colspan="1" style="color: #396ba6">
                <ext-link xmlns:xlink="http://www.w3.org/1999/xlink" xlink:href="PV644212" ext-link-type="gen" xlink:type="simple">PV644212</ext-link>
              </td><td rowspan="1" colspan="1" style="color: #396ba6">
                <ext-link xmlns:xlink="http://www.w3.org/1999/xlink" xlink:href="PV642627" ext-link-type="gen" xlink:type="simple">PV642627</ext-link>
              </td></tr><tr><td rowspan="1" colspan="1">
                <italic>
                  <tp:taxon-name><tp:taxon-name-part taxon-name-part-type="genus" reg="Caridina">Caridina</tp:taxon-name-part><tp:taxon-name-part taxon-name-part-type="species" reg="caobangensis">caobangensis</tp:taxon-name-part></tp:taxon-name>
                </italic>
              </td><td rowspan="1" colspan="1"><named-content xmlns:xlink="http://www.w3.org/1999/xlink" content-type="dwc:institutional_code" xlink:title="Museum für Naturkunde" xlink:href="http://grbio.org/institution/museum-f%C3%BCr-naturkunde-berlin-zoological-collections" xlink:type="simple">ZMB</named-content> 30255 (1942)</td><td rowspan="1" colspan="1">Vietnam, Cao Bang, Ha Quang, Truong Ha, Pac Bo</td><td rowspan="1" colspan="1" style="color: #396ba6">
                <ext-link xmlns:xlink="http://www.w3.org/1999/xlink" xlink:href="MT526826" ext-link-type="gen" xlink:type="simple">MT526826</ext-link>
              </td><td rowspan="1" colspan="1" style="color: #396ba6">
                <ext-link xmlns:xlink="http://www.w3.org/1999/xlink" xlink:href="MT526809" ext-link-type="gen" xlink:type="simple">MT526809</ext-link>
              </td></tr><tr><td rowspan="1" colspan="1">
                <italic>
                  <tp:taxon-name><tp:taxon-name-part taxon-name-part-type="genus" reg="Caridina">Caridina</tp:taxon-name-part><tp:taxon-name-part taxon-name-part-type="species" reg="cantonensis">cantonensis</tp:taxon-name-part></tp:taxon-name>
                </italic>
              </td><td rowspan="1" colspan="1"><named-content xmlns:xlink="http://www.w3.org/1999/xlink" content-type="dwc:institutional_code" xlink:title="Museum für Naturkunde" xlink:href="http://grbio.org/institution/museum-f%C3%BCr-naturkunde-berlin-zoological-collections" xlink:type="simple">ZMB</named-content> 32183 (669)</td><td rowspan="1" colspan="1">China, Zuhai</td><td rowspan="1" colspan="1" style="color: #396ba6">
                <ext-link xmlns:xlink="http://www.w3.org/1999/xlink" xlink:href="KP168758" ext-link-type="gen" xlink:type="simple">KP168758</ext-link>
              </td><td rowspan="1" colspan="1" style="color: #396ba6">
                <ext-link xmlns:xlink="http://www.w3.org/1999/xlink" xlink:href="KP168717" ext-link-type="gen" xlink:type="simple">KP168717</ext-link>
              </td></tr><tr><td rowspan="1" colspan="1">
                <italic>
                  <tp:taxon-name><tp:taxon-name-part taxon-name-part-type="genus" reg="Caridina">Caridina</tp:taxon-name-part><tp:taxon-name-part taxon-name-part-type="species" reg="clinata">clinata</tp:taxon-name-part></tp:taxon-name>
                </italic>
              </td><td rowspan="1" colspan="1"><named-content xmlns:xlink="http://www.w3.org/1999/xlink" content-type="dwc:institutional_code" xlink:title="Museum für Naturkunde" xlink:href="http://grbio.org/institution/museum-f%C3%BCr-naturkunde-berlin-zoological-collections" xlink:type="simple">ZMB</named-content> 31777 (2511)</td><td rowspan="1" colspan="1">Vietnam, Ninh Binh, Cuc Phuong</td><td rowspan="1" colspan="1" style="color: #396ba6">
                <ext-link xmlns:xlink="http://www.w3.org/1999/xlink" xlink:href="MT526827" ext-link-type="gen" xlink:type="simple">MT526827</ext-link>
              </td><td rowspan="1" colspan="1" style="color: #396ba6">
                <ext-link xmlns:xlink="http://www.w3.org/1999/xlink" xlink:href="MT526810" ext-link-type="gen" xlink:type="simple">MT526810</ext-link>
              </td></tr><tr><td rowspan="2" colspan="1">
                <italic>
                  <tp:taxon-name><tp:taxon-name-part taxon-name-part-type="genus" reg="Caridina">Caridina</tp:taxon-name-part><tp:taxon-name-part taxon-name-part-type="species" reg="cucphuongensis">cucphuongensis</tp:taxon-name-part></tp:taxon-name>
                </italic>
              </td><td rowspan="1" colspan="1"><named-content xmlns:xlink="http://www.w3.org/1999/xlink" content-type="dwc:institutional_code" xlink:title="Museum für Naturkunde" xlink:href="http://grbio.org/institution/museum-f%C3%BCr-naturkunde-berlin-zoological-collections" xlink:type="simple">ZMB</named-content> 30234 (2093)</td><td rowspan="2" colspan="1">Vietnam, Ninh Binh, Cuc Phuong</td><td rowspan="1" colspan="1" style="color: #396ba6">
                <ext-link xmlns:xlink="http://www.w3.org/1999/xlink" xlink:href="PV644218" ext-link-type="gen" xlink:type="simple">PV644218</ext-link>
              </td><td rowspan="1" colspan="1" style="color: #396ba6">
                <ext-link xmlns:xlink="http://www.w3.org/1999/xlink" xlink:href="PV642634" ext-link-type="gen" xlink:type="simple">PV642634</ext-link>
              </td></tr><tr><td rowspan="1" colspan="1"><named-content xmlns:xlink="http://www.w3.org/1999/xlink" content-type="dwc:institutional_code" xlink:title="Museum für Naturkunde" xlink:href="http://grbio.org/institution/museum-f%C3%BCr-naturkunde-berlin-zoological-collections" xlink:type="simple">ZMB</named-content> 31744 (2503)</td><td rowspan="1" colspan="1" style="color: #396ba6">
                <ext-link xmlns:xlink="http://www.w3.org/1999/xlink" xlink:href="MT526828" ext-link-type="gen" xlink:type="simple">MT526828</ext-link>
              </td><td rowspan="1" colspan="1" style="color: #396ba6">
                <ext-link xmlns:xlink="http://www.w3.org/1999/xlink" xlink:href="MT526811" ext-link-type="gen" xlink:type="simple">MT526811</ext-link>
              </td></tr><tr><td rowspan="1" colspan="1">
                <italic>
                  <tp:taxon-name><tp:taxon-name-part taxon-name-part-type="genus" reg="Caridina">Caridina</tp:taxon-name-part><tp:taxon-name-part taxon-name-part-type="species" reg="gracilipes">gracilipes</tp:taxon-name-part></tp:taxon-name>
                </italic>
              </td><td rowspan="1" colspan="1"><named-content xmlns:xlink="http://www.w3.org/1999/xlink" content-type="dwc:institutional_code" xlink:title="Museum für Naturkunde" xlink:href="http://grbio.org/institution/museum-f%C3%BCr-naturkunde-berlin-zoological-collections" xlink:type="simple">ZMB</named-content> 30231 (2089)</td><td rowspan="1" colspan="1">Vietnam, Hai Phong, Thuy Nguyen</td><td rowspan="1" colspan="1" style="color: #396ba6">
                <ext-link xmlns:xlink="http://www.w3.org/1999/xlink" xlink:href="MT526829" ext-link-type="gen" xlink:type="simple">MT526829</ext-link>
              </td><td rowspan="1" colspan="1" style="color: #396ba6">
                <ext-link xmlns:xlink="http://www.w3.org/1999/xlink" xlink:href="MT526812" ext-link-type="gen" xlink:type="simple">MT526812</ext-link>
              </td></tr><tr><td rowspan="2" colspan="1">
                <italic>
                  <tp:taxon-name><tp:taxon-name-part taxon-name-part-type="genus" reg="Caridina">Caridina</tp:taxon-name-part><tp:taxon-name-part taxon-name-part-type="species" reg="haivanensis">haivanensis</tp:taxon-name-part></tp:taxon-name>
                </italic>
              </td><td rowspan="1" colspan="1"><named-content xmlns:xlink="http://www.w3.org/1999/xlink" content-type="dwc:institutional_code" xlink:title="Museum für Naturkunde" xlink:href="http://grbio.org/institution/museum-f%C3%BCr-naturkunde-berlin-zoological-collections" xlink:type="simple">ZMB</named-content> 30304-1 (2042)</td><td rowspan="2" colspan="1">Vietnam, Thua Thien-Hue, Hai Van</td><td rowspan="1" colspan="1" style="color: #396ba6">
                <ext-link xmlns:xlink="http://www.w3.org/1999/xlink" xlink:href="PV644215" ext-link-type="gen" xlink:type="simple">PV644215</ext-link>
              </td><td rowspan="1" colspan="1" style="color: #396ba6">
                <ext-link xmlns:xlink="http://www.w3.org/1999/xlink" xlink:href="PV642631" ext-link-type="gen" xlink:type="simple">PV642631</ext-link>
              </td></tr><tr><td rowspan="1" colspan="1"><named-content xmlns:xlink="http://www.w3.org/1999/xlink" content-type="dwc:institutional_code" xlink:title="Museum für Naturkunde" xlink:href="http://grbio.org/institution/museum-f%C3%BCr-naturkunde-berlin-zoological-collections" xlink:type="simple">ZMB</named-content> 30304-2 (2043)</td><td rowspan="1" colspan="1" style="color: #396ba6">
                <ext-link xmlns:xlink="http://www.w3.org/1999/xlink" xlink:href="PV644216" ext-link-type="gen" xlink:type="simple">PV644216</ext-link>
              </td><td rowspan="1" colspan="1" style="color: #396ba6">
                <ext-link xmlns:xlink="http://www.w3.org/1999/xlink" xlink:href="PV642632" ext-link-type="gen" xlink:type="simple">PV642632</ext-link>
              </td></tr><tr><td rowspan="1" colspan="1">
                <italic>
                  <tp:taxon-name><tp:taxon-name-part taxon-name-part-type="genus" reg="Caridina">Caridina</tp:taxon-name-part><tp:taxon-name-part taxon-name-part-type="species" reg="lanceifrons">lanceifrons</tp:taxon-name-part></tp:taxon-name>
                </italic>
              </td><td rowspan="1" colspan="1"><named-content xmlns:xlink="http://www.w3.org/1999/xlink" content-type="dwc:institutional_code" xlink:title="Museum für Naturkunde" xlink:href="http://grbio.org/institution/museum-f%C3%BCr-naturkunde-berlin-zoological-collections" xlink:type="simple">ZMB</named-content> 29638 (1954)</td><td rowspan="1" colspan="1">Vietnam, Hoa Binh, Da Bac</td><td rowspan="1" colspan="1" style="color: #396ba6">
                <ext-link xmlns:xlink="http://www.w3.org/1999/xlink" xlink:href="MT526831" ext-link-type="gen" xlink:type="simple">MT526831</ext-link>
              </td><td rowspan="1" colspan="1" style="color: #396ba6">
                <ext-link xmlns:xlink="http://www.w3.org/1999/xlink" xlink:href="MT526814" ext-link-type="gen" xlink:type="simple">MT526814</ext-link>
              </td></tr><tr><td rowspan="1" colspan="1">
                <italic>
                  <tp:taxon-name><tp:taxon-name-part taxon-name-part-type="genus" reg="Caridina">Caridina</tp:taxon-name-part><tp:taxon-name-part taxon-name-part-type="species" reg="macrophora">macrophora</tp:taxon-name-part></tp:taxon-name>
                </italic>
              </td><td rowspan="1" colspan="1"><named-content xmlns:xlink="http://www.w3.org/1999/xlink" content-type="dwc:institutional_code" xlink:title="Museum für Naturkunde" xlink:href="http://grbio.org/institution/museum-f%C3%BCr-naturkunde-berlin-zoological-collections" xlink:type="simple">ZMB</named-content> 30263 (1958)</td><td rowspan="1" colspan="1">Vietnam, Hai Phong, Thuy Nguyen</td><td rowspan="1" colspan="1" style="color: #396ba6">
                <ext-link xmlns:xlink="http://www.w3.org/1999/xlink" xlink:href="MT526832" ext-link-type="gen" xlink:type="simple">MT526832</ext-link>
              </td><td rowspan="1" colspan="1" style="color: #396ba6">
                <ext-link xmlns:xlink="http://www.w3.org/1999/xlink" xlink:href="MT52681" ext-link-type="gen" xlink:type="simple">MT52681</ext-link>
              </td></tr><tr><td rowspan="3" colspan="1">
                <italic>
                  <tp:taxon-name><tp:taxon-name-part taxon-name-part-type="genus" reg="Caridina">Caridina</tp:taxon-name-part><tp:taxon-name-part taxon-name-part-type="species" reg="namdat">namdat</tp:taxon-name-part></tp:taxon-name>
                </italic>
              </td><td rowspan="1" colspan="1"><named-content xmlns:xlink="http://www.w3.org/1999/xlink" content-type="dwc:institutional_code" xlink:title="Museum für Naturkunde" xlink:href="http://grbio.org/institution/museum-f%C3%BCr-naturkunde-berlin-zoological-collections" xlink:type="simple">ZMB</named-content> 30341-3 (2540)</td><td rowspan="3" colspan="1">Vietnam, Bac Kan, Cho Moi, Tan Son, Nam Dat</td><td rowspan="1" colspan="1" style="color: #396ba6">
                <ext-link xmlns:xlink="http://www.w3.org/1999/xlink" xlink:href="MZ484397" ext-link-type="gen" xlink:type="simple">MZ484397</ext-link>
              </td><td rowspan="1" colspan="1" style="color: #396ba6">
                <ext-link xmlns:xlink="http://www.w3.org/1999/xlink" xlink:href="MZ484401" ext-link-type="gen" xlink:type="simple">MZ484401</ext-link>
              </td></tr><tr><td rowspan="1" colspan="1"><named-content xmlns:xlink="http://www.w3.org/1999/xlink" content-type="dwc:institutional_code" xlink:title="Museum für Naturkunde" xlink:href="http://grbio.org/institution/museum-f%C3%BCr-naturkunde-berlin-zoological-collections" xlink:type="simple">ZMB</named-content> 30341-4 (2541)</td><td rowspan="1" colspan="1" style="color: #396ba6">
                <ext-link xmlns:xlink="http://www.w3.org/1999/xlink" xlink:href="MZ484398" ext-link-type="gen" xlink:type="simple">MZ484398</ext-link>
              </td><td rowspan="1" colspan="1" style="color: #396ba6">
                <ext-link xmlns:xlink="http://www.w3.org/1999/xlink" xlink:href="MZ484402" ext-link-type="gen" xlink:type="simple">MZ484402</ext-link>
              </td></tr><tr><td rowspan="1" colspan="1"><named-content xmlns:xlink="http://www.w3.org/1999/xlink" content-type="dwc:institutional_code" xlink:title="Museum für Naturkunde" xlink:href="http://grbio.org/institution/museum-f%C3%BCr-naturkunde-berlin-zoological-collections" xlink:type="simple">ZMB</named-content> 30342 (2543)</td><td rowspan="1" colspan="1" style="color: #396ba6">
                <ext-link xmlns:xlink="http://www.w3.org/1999/xlink" xlink:href="MZ484399" ext-link-type="gen" xlink:type="simple">MZ484399</ext-link>
              </td><td rowspan="1" colspan="1" style="color: #396ba6">
                <ext-link xmlns:xlink="http://www.w3.org/1999/xlink" xlink:href="MZ484403" ext-link-type="gen" xlink:type="simple">MZ484403</ext-link>
              </td></tr><tr><td rowspan="2" colspan="1"><italic><tp:taxon-name><tp:taxon-name-part taxon-name-part-type="genus" reg="Caridina">Caridina</tp:taxon-name-part><tp:taxon-name-part taxon-name-part-type="species" reg="ngocson">ngocson</tp:taxon-name-part></tp:taxon-name></italic> sp. nov.</td><td rowspan="1" colspan="1"><named-content xmlns:xlink="http://www.w3.org/1999/xlink" content-type="dwc:institutional_code" xlink:title="Museum für Naturkunde" xlink:href="http://grbio.org/institution/museum-f%C3%BCr-naturkunde-berlin-zoological-collections" xlink:type="simple">ZMB</named-content> 30276-1 (1984)</td><td rowspan="2" colspan="1">Vietnam, Hoa Binh, Lac Son, Ngoc Son</td><td rowspan="1" colspan="1" style="color: #396ba6">
                <ext-link xmlns:xlink="http://www.w3.org/1999/xlink" xlink:href="PV644213" ext-link-type="gen" xlink:type="simple">PV644213</ext-link>
              </td><td rowspan="1" colspan="1" style="color: #396ba6">
                <ext-link xmlns:xlink="http://www.w3.org/1999/xlink" xlink:href="PV642628" ext-link-type="gen" xlink:type="simple">PV642628</ext-link>
              </td></tr><tr><td rowspan="1" colspan="1"><named-content xmlns:xlink="http://www.w3.org/1999/xlink" content-type="dwc:institutional_code" xlink:title="Museum für Naturkunde" xlink:href="http://grbio.org/institution/museum-f%C3%BCr-naturkunde-berlin-zoological-collections" xlink:type="simple">ZMB</named-content> 30276-2 (1985)</td><td rowspan="1" colspan="1" style="color: #396ba6">
                <ext-link xmlns:xlink="http://www.w3.org/1999/xlink" xlink:href="PV644214" ext-link-type="gen" xlink:type="simple">PV644214</ext-link>
              </td><td rowspan="1" colspan="1" style="color: #396ba6">
                <ext-link xmlns:xlink="http://www.w3.org/1999/xlink" xlink:href="PV642629" ext-link-type="gen" xlink:type="simple">PV642629</ext-link>
              </td></tr><tr><td rowspan="1" colspan="1">
                <italic>
                  <tp:taxon-name><tp:taxon-name-part taxon-name-part-type="genus" reg="Caridina">Caridina</tp:taxon-name-part><tp:taxon-name-part taxon-name-part-type="species" reg="nguyeni">nguyeni</tp:taxon-name-part></tp:taxon-name>
                </italic>
              </td><td rowspan="1" colspan="1"><named-content xmlns:xlink="http://www.w3.org/1999/xlink" content-type="dwc:institutional_code" xlink:title="Museum für Naturkunde" xlink:href="http://grbio.org/institution/museum-f%C3%BCr-naturkunde-berlin-zoological-collections" xlink:type="simple">ZMB</named-content> 30280 (1993)</td><td rowspan="1" colspan="1">Vietnam, Cao Bang, Ha Quang, Truong Ha, Pac Bo</td><td rowspan="1" colspan="1" style="color: #396ba6">
                <ext-link xmlns:xlink="http://www.w3.org/1999/xlink" xlink:href="MT526833" ext-link-type="gen" xlink:type="simple">MT526833</ext-link>
              </td><td rowspan="1" colspan="1" style="color: #396ba6">
                <ext-link xmlns:xlink="http://www.w3.org/1999/xlink" xlink:href="MT526816" ext-link-type="gen" xlink:type="simple">MT526816</ext-link>
              </td></tr><tr><td rowspan="1" colspan="1">
                <italic>
                  <tp:taxon-name><tp:taxon-name-part taxon-name-part-type="genus" reg="Caridina">Caridina</tp:taxon-name-part><tp:taxon-name-part taxon-name-part-type="species" reg="pacbo">pacbo</tp:taxon-name-part></tp:taxon-name>
                </italic>
              </td><td rowspan="1" colspan="1"><named-content xmlns:xlink="http://www.w3.org/1999/xlink" content-type="dwc:institutional_code" xlink:title="Museum für Naturkunde" xlink:href="http://grbio.org/institution/museum-f%C3%BCr-naturkunde-berlin-zoological-collections" xlink:type="simple">ZMB</named-content> 30295 (2023)</td><td rowspan="1" colspan="1">Vietnam, Cao Bang, Ha Quang, Truong Ha, Pac Bo</td><td rowspan="1" colspan="1" style="color: #396ba6">
                <ext-link xmlns:xlink="http://www.w3.org/1999/xlink" xlink:href="MT526835" ext-link-type="gen" xlink:type="simple">MT526835</ext-link>
              </td><td rowspan="1" colspan="1" style="color: #396ba6">
                <ext-link xmlns:xlink="http://www.w3.org/1999/xlink" xlink:href="MW525213" ext-link-type="gen" xlink:type="simple">MW525213</ext-link>
              </td></tr><tr><td rowspan="1" colspan="1">
                <italic>
                  <tp:taxon-name><tp:taxon-name-part taxon-name-part-type="genus" reg="Caridina">Caridina</tp:taxon-name-part><tp:taxon-name-part taxon-name-part-type="species" reg="peninsularis">peninsularis</tp:taxon-name-part></tp:taxon-name>
                </italic>
              </td><td rowspan="1" colspan="1"><named-content xmlns:xlink="http://www.w3.org/1999/xlink" content-type="dwc:institutional_code" xlink:title="Museum für Naturkunde" xlink:href="http://grbio.org/institution/museum-f%C3%BCr-naturkunde-berlin-zoological-collections" xlink:type="simple">ZMB</named-content> 29341 (391)</td><td rowspan="1" colspan="1">Malaysia, Sarawak, Matan</td><td rowspan="1" colspan="1" style="color: #396ba6">
                <ext-link xmlns:xlink="http://www.w3.org/1999/xlink" xlink:href="PV644211" ext-link-type="gen" xlink:type="simple">PV644211</ext-link>
              </td><td rowspan="1" colspan="1" style="color: #396ba6">
                <ext-link xmlns:xlink="http://www.w3.org/1999/xlink" xlink:href="MN399187" ext-link-type="gen" xlink:type="simple">MN399187</ext-link>
              </td></tr><tr><td rowspan="1" colspan="1">
                <italic>
                  <tp:taxon-name><tp:taxon-name-part taxon-name-part-type="genus" reg="Caridina">Caridina</tp:taxon-name-part><tp:taxon-name-part taxon-name-part-type="species" reg="pseudoserrata">pseudoserrata</tp:taxon-name-part></tp:taxon-name>
                </italic>
              </td><td rowspan="1" colspan="1"><named-content xmlns:xlink="http://www.w3.org/1999/xlink" content-type="dwc:institutional_code" xlink:title="Museum für Naturkunde" xlink:href="http://grbio.org/institution/museum-f%C3%BCr-naturkunde-berlin-zoological-collections" xlink:type="simple">ZMB</named-content> 30343 (2544)</td><td rowspan="1" colspan="1">Vietnam, Cao Bang, Quang Yen, Tu Do</td><td rowspan="1" colspan="1" style="color: #396ba6">
                <ext-link xmlns:xlink="http://www.w3.org/1999/xlink" xlink:href="MT52683" ext-link-type="gen" xlink:type="simple">MT52683</ext-link>
              </td><td rowspan="1" colspan="1" style="color: #396ba6">
                <ext-link xmlns:xlink="http://www.w3.org/1999/xlink" xlink:href="MT526818" ext-link-type="gen" xlink:type="simple">MT526818</ext-link>
              </td></tr><tr><td rowspan="1" colspan="1">
                <italic>
                  <tp:taxon-name><tp:taxon-name-part taxon-name-part-type="genus" reg="Caridina">Caridina</tp:taxon-name-part><tp:taxon-name-part taxon-name-part-type="species" reg="rubropunctata">rubropunctata</tp:taxon-name-part></tp:taxon-name>
                </italic>
              </td><td rowspan="1" colspan="1"><named-content xmlns:xlink="http://www.w3.org/1999/xlink" content-type="dwc:institutional_code" xlink:title="Museum für Naturkunde" xlink:href="http://grbio.org/institution/museum-f%C3%BCr-naturkunde-berlin-zoological-collections" xlink:type="simple">ZMB</named-content> 30314 (2061)</td><td rowspan="1" colspan="1">Vietnam, Thai Nguyen, Dong Hy, Van Lang</td><td rowspan="1" colspan="1" style="color: #396ba6">
                <ext-link xmlns:xlink="http://www.w3.org/1999/xlink" xlink:href="MT526838" ext-link-type="gen" xlink:type="simple">MT526838</ext-link>
              </td><td rowspan="1" colspan="1" style="color: #396ba6">
                <ext-link xmlns:xlink="http://www.w3.org/1999/xlink" xlink:href="MT526819" ext-link-type="gen" xlink:type="simple">MT526819</ext-link>
              </td></tr><tr><td rowspan="2" colspan="1">
                <italic>
                  <tp:taxon-name><tp:taxon-name-part taxon-name-part-type="genus" reg="Caridina">Caridina</tp:taxon-name-part><tp:taxon-name-part taxon-name-part-type="species" reg="serrata">serrata</tp:taxon-name-part></tp:taxon-name>
                </italic>
              </td><td rowspan="1" colspan="1"><named-content xmlns:xlink="http://www.w3.org/1999/xlink" content-type="dwc:institutional_code" xlink:title="Museum für Naturkunde" xlink:href="http://grbio.org/institution/museum-f%C3%BCr-naturkunde-berlin-zoological-collections" xlink:type="simple">ZMB</named-content> 30306 (2047)</td><td rowspan="1" colspan="1">Vietnam, Quang Nam, Cu Lao Cham Island</td><td rowspan="1" colspan="1" style="color: #396ba6">
                <ext-link xmlns:xlink="http://www.w3.org/1999/xlink" xlink:href="PV644217" ext-link-type="gen" xlink:type="simple">PV644217</ext-link>
              </td><td rowspan="1" colspan="1" style="color: #396ba6">
                <ext-link xmlns:xlink="http://www.w3.org/1999/xlink" xlink:href="PV642633" ext-link-type="gen" xlink:type="simple">PV642633</ext-link>
              </td></tr><tr><td rowspan="1" colspan="1"><named-content xmlns:xlink="http://www.w3.org/1999/xlink" content-type="dwc:institutional_code" xlink:title="Museum für Naturkunde" xlink:href="http://grbio.org/institution/museum-f%C3%BCr-naturkunde-berlin-zoological-collections" xlink:type="simple">ZMB</named-content> 32189 (671)</td><td rowspan="1" colspan="1">China, Hong Kong, Hong Kong Island</td><td rowspan="1" colspan="1" style="color: #396ba6">
                <ext-link xmlns:xlink="http://www.w3.org/1999/xlink" xlink:href="KP168722" ext-link-type="gen" xlink:type="simple">KP168722</ext-link>
              </td><td rowspan="1" colspan="1" style="color: #396ba6">
                <ext-link xmlns:xlink="http://www.w3.org/1999/xlink" xlink:href="KP168793" ext-link-type="gen" xlink:type="simple">KP168793</ext-link>
              </td></tr><tr><td rowspan="5" colspan="1"><italic><tp:taxon-name><tp:taxon-name-part taxon-name-part-type="genus" reg="Caridina">Caridina</tp:taxon-name-part><tp:taxon-name-part taxon-name-part-type="species" reg="tamkim">tamkim</tp:taxon-name-part></tp:taxon-name></italic> sp. nov.</td><td rowspan="1" colspan="1"><named-content xmlns:xlink="http://www.w3.org/1999/xlink" content-type="dwc:institutional_code" xlink:title="Museum für Naturkunde" xlink:href="http://grbio.org/institution/museum-f%C3%BCr-naturkunde-berlin-zoological-collections" xlink:type="simple">ZMB</named-content> 32923 (3556)</td><td rowspan="1" colspan="1">Vietnam, Nguyen Binh District, Tam Kim</td><td rowspan="1" colspan="1" style="color: #396ba6">
                <ext-link xmlns:xlink="http://www.w3.org/1999/xlink" xlink:href="PV644225" ext-link-type="gen" xlink:type="simple">PV644225</ext-link>
              </td><td rowspan="1" colspan="1" style="color: #396ba6">
                <ext-link xmlns:xlink="http://www.w3.org/1999/xlink" xlink:href="PV642642" ext-link-type="gen" xlink:type="simple">PV642642</ext-link>
              </td></tr><tr><td rowspan="1" colspan="1"><named-content xmlns:xlink="http://www.w3.org/1999/xlink" content-type="dwc:institutional_code" xlink:title="Museum für Naturkunde" xlink:href="http://grbio.org/institution/museum-f%C3%BCr-naturkunde-berlin-zoological-collections" xlink:type="simple">ZMB</named-content> 32924-1 (3553)</td><td rowspan="2" colspan="1">Vietnam, Cao Bang, Nguyen Binh, Tam Kim</td><td rowspan="1" colspan="1" style="color: #396ba6">
                <ext-link xmlns:xlink="http://www.w3.org/1999/xlink" xlink:href="PV644224" ext-link-type="gen" xlink:type="simple">PV644224</ext-link>
              </td><td rowspan="1" colspan="1" style="color: #396ba6">
                <ext-link xmlns:xlink="http://www.w3.org/1999/xlink" xlink:href="PV642641" ext-link-type="gen" xlink:type="simple">PV642641</ext-link>
              </td></tr><tr><td rowspan="1" colspan="1"><named-content xmlns:xlink="http://www.w3.org/1999/xlink" content-type="dwc:institutional_code" xlink:title="Museum für Naturkunde" xlink:href="http://grbio.org/institution/museum-f%C3%BCr-naturkunde-berlin-zoological-collections" xlink:type="simple">ZMB</named-content> 32924-2 (3555)</td><td rowspan="1" colspan="1" style="color: #396ba6">
                <ext-link xmlns:xlink="http://www.w3.org/1999/xlink" xlink:href="PV644223" ext-link-type="gen" xlink:type="simple">PV644223</ext-link>
              </td><td rowspan="1" colspan="1" style="color: #396ba6">
                <ext-link xmlns:xlink="http://www.w3.org/1999/xlink" xlink:href="PV642640" ext-link-type="gen" xlink:type="simple">PV642640</ext-link>
              </td></tr><tr><td rowspan="1" colspan="1"><named-content xmlns:xlink="http://www.w3.org/1999/xlink" content-type="dwc:institutional_code" xlink:title="Museum für Naturkunde" xlink:href="http://grbio.org/institution/museum-f%C3%BCr-naturkunde-berlin-zoological-collections" xlink:type="simple">ZMB</named-content> 33788 (3549)</td><td rowspan="2" colspan="1">Vietnam, Cao Bang, Nguyen Binh</td><td rowspan="1" colspan="1" style="color: #396ba6">
                <ext-link xmlns:xlink="http://www.w3.org/1999/xlink" xlink:href="PV644222" ext-link-type="gen" xlink:type="simple">PV644222</ext-link>
              </td><td rowspan="1" colspan="1" style="color: #396ba6">
                <ext-link xmlns:xlink="http://www.w3.org/1999/xlink" xlink:href="PV642639" ext-link-type="gen" xlink:type="simple">PV642639</ext-link>
              </td></tr><tr><td rowspan="1" colspan="1"><named-content xmlns:xlink="http://www.w3.org/1999/xlink" content-type="dwc:institutional_code" xlink:title="Museum für Naturkunde" xlink:href="http://grbio.org/institution/museum-f%C3%BCr-naturkunde-berlin-zoological-collections" xlink:type="simple">ZMB</named-content> 33814-2 (3627)</td><td rowspan="1" colspan="1" style="color: #396ba6">
                <ext-link xmlns:xlink="http://www.w3.org/1999/xlink" xlink:href="PV644226" ext-link-type="gen" xlink:type="simple">PV644226</ext-link>
              </td><td rowspan="1" colspan="1" style="color: #396ba6">
                <ext-link xmlns:xlink="http://www.w3.org/1999/xlink" xlink:href="PV642643" ext-link-type="gen" xlink:type="simple">PV642643</ext-link>
              </td></tr><tr><td rowspan="2" colspan="1"><italic><tp:taxon-name><tp:taxon-name-part taxon-name-part-type="genus" reg="Caridina">Caridina</tp:taxon-name-part><tp:taxon-name-part taxon-name-part-type="species" reg="tanson">tanson</tp:taxon-name-part></tp:taxon-name></italic> sp. nov.</td><td rowspan="1" colspan="1"><named-content xmlns:xlink="http://www.w3.org/1999/xlink" content-type="dwc:institutional_code" xlink:title="Museum für Naturkunde" xlink:href="http://grbio.org/institution/museum-f%C3%BCr-naturkunde-berlin-zoological-collections" xlink:type="simple">ZMB</named-content> 32979-1 (3752)</td><td rowspan="2" colspan="1">Vietnam, Phu Tho, Tan Son, Dong Son</td><td rowspan="1" colspan="1" style="color: #396ba6">
                <ext-link xmlns:xlink="http://www.w3.org/1999/xlink" xlink:href="PV644229" ext-link-type="gen" xlink:type="simple">PV644229</ext-link>
              </td><td rowspan="1" colspan="1" style="color: #396ba6">
                <ext-link xmlns:xlink="http://www.w3.org/1999/xlink" xlink:href="PV642646" ext-link-type="gen" xlink:type="simple">PV642646</ext-link>
              </td></tr><tr><td rowspan="1" colspan="1"><named-content xmlns:xlink="http://www.w3.org/1999/xlink" content-type="dwc:institutional_code" xlink:title="Museum für Naturkunde" xlink:href="http://grbio.org/institution/museum-f%C3%BCr-naturkunde-berlin-zoological-collections" xlink:type="simple">ZMB</named-content> 32979-2 (3753)</td><td rowspan="1" colspan="1" style="color: #396ba6">
                <ext-link xmlns:xlink="http://www.w3.org/1999/xlink" xlink:href="PV644230" ext-link-type="gen" xlink:type="simple">PV644230</ext-link>
              </td><td rowspan="1" colspan="1" style="color: #396ba6">
                <ext-link xmlns:xlink="http://www.w3.org/1999/xlink" xlink:href="PV642647" ext-link-type="gen" xlink:type="simple">PV642647</ext-link>
              </td></tr><tr><td rowspan="3" colspan="1">
                <italic>
                  <tp:taxon-name><tp:taxon-name-part taxon-name-part-type="genus" reg="Caridina">Caridina</tp:taxon-name-part><tp:taxon-name-part taxon-name-part-type="species" reg="thachlam">thachlam</tp:taxon-name-part></tp:taxon-name>
                </italic>
              </td><td rowspan="1" colspan="1"><named-content xmlns:xlink="http://www.w3.org/1999/xlink" content-type="dwc:institutional_code" xlink:title="Museum für Naturkunde" xlink:href="http://grbio.org/institution/museum-f%C3%BCr-naturkunde-berlin-zoological-collections" xlink:type="simple">ZMB</named-content> 30338 (2533)</td><td rowspan="2" colspan="1">Vietnam, Thanh Hoa, Thach Thanh, Thach Lam</td><td rowspan="1" colspan="1" style="color: #396ba6">
                <ext-link xmlns:xlink="http://www.w3.org/1999/xlink" xlink:href="MW505997" ext-link-type="gen" xlink:type="simple">MW505997</ext-link>
              </td><td rowspan="1" colspan="1" style="color: #396ba6">
                <ext-link xmlns:xlink="http://www.w3.org/1999/xlink" xlink:href="MW505991" ext-link-type="gen" xlink:type="simple">MW505991</ext-link>
              </td></tr><tr><td rowspan="1" colspan="1"><named-content xmlns:xlink="http://www.w3.org/1999/xlink" content-type="dwc:institutional_code" xlink:title="Museum für Naturkunde" xlink:href="http://grbio.org/institution/museum-f%C3%BCr-naturkunde-berlin-zoological-collections" xlink:type="simple">ZMB</named-content> 31773 (2529)</td><td rowspan="1" colspan="1" style="color: #396ba6">
                <ext-link xmlns:xlink="http://www.w3.org/1999/xlink" xlink:href="MW505999" ext-link-type="gen" xlink:type="simple">MW505999</ext-link>
              </td><td rowspan="1" colspan="1" style="color: #396ba6">
                <ext-link xmlns:xlink="http://www.w3.org/1999/xlink" xlink:href="MW505993" ext-link-type="gen" xlink:type="simple">MW505993</ext-link>
              </td></tr><tr><td rowspan="1" colspan="1"><named-content xmlns:xlink="http://www.w3.org/1999/xlink" content-type="dwc:institutional_code" xlink:title="Museum für Naturkunde" xlink:href="http://grbio.org/institution/museum-f%C3%BCr-naturkunde-berlin-zoological-collections" xlink:type="simple">ZMB</named-content> 31781 (2519)</td><td rowspan="1" colspan="1">Vietnam, Ninh Binh, Nho Quan, Cuc Phuong</td><td rowspan="1" colspan="1" style="color: #396ba6">
                <ext-link xmlns:xlink="http://www.w3.org/1999/xlink" xlink:href="MW506000" ext-link-type="gen" xlink:type="simple">MW506000</ext-link>
              </td><td rowspan="1" colspan="1" style="color: #396ba6">
                <ext-link xmlns:xlink="http://www.w3.org/1999/xlink" xlink:href="MW505994" ext-link-type="gen" xlink:type="simple">MW505994</ext-link>
              </td></tr><tr><td rowspan="3" colspan="1">
                <italic>
                  <tp:taxon-name><tp:taxon-name-part taxon-name-part-type="genus" reg="Caridina">Caridina</tp:taxon-name-part><tp:taxon-name-part taxon-name-part-type="species" reg="tricincta">tricincta</tp:taxon-name-part></tp:taxon-name>
                </italic>
              </td><td rowspan="1" colspan="1"><named-content xmlns:xlink="http://www.w3.org/1999/xlink" content-type="dwc:institutional_code" xlink:title="Museum für Naturkunde" xlink:href="http://grbio.org/institution/museum-f%C3%BCr-naturkunde-berlin-zoological-collections" xlink:type="simple">ZMB</named-content> 30360-1 (2572)</td><td rowspan="3" colspan="1">Vietnam, Ha Giang, Bac Me, Lac Nong</td><td rowspan="1" colspan="1" style="color: #396ba6">
                <ext-link xmlns:xlink="http://www.w3.org/1999/xlink" xlink:href="MT526839" ext-link-type="gen" xlink:type="simple">MT526839</ext-link>
              </td><td rowspan="1" colspan="1" style="color: #396ba6">
                <ext-link xmlns:xlink="http://www.w3.org/1999/xlink" xlink:href="MT526822" ext-link-type="gen" xlink:type="simple">MT526822</ext-link>
              </td></tr><tr><td rowspan="1" colspan="1"><named-content xmlns:xlink="http://www.w3.org/1999/xlink" content-type="dwc:institutional_code" xlink:title="Museum für Naturkunde" xlink:href="http://grbio.org/institution/museum-f%C3%BCr-naturkunde-berlin-zoological-collections" xlink:type="simple">ZMB</named-content> 30360-2 (2573)</td><td rowspan="1" colspan="1" style="color: #396ba6">
                <ext-link xmlns:xlink="http://www.w3.org/1999/xlink" xlink:href="MT526840" ext-link-type="gen" xlink:type="simple">MT526840</ext-link>
              </td><td rowspan="1" colspan="1" style="color: #396ba6">
                <ext-link xmlns:xlink="http://www.w3.org/1999/xlink" xlink:href="MT526823" ext-link-type="gen" xlink:type="simple">MT526823</ext-link>
              </td></tr><tr><td rowspan="1" colspan="1"><named-content xmlns:xlink="http://www.w3.org/1999/xlink" content-type="dwc:institutional_code" xlink:title="Museum für Naturkunde" xlink:href="http://grbio.org/institution/museum-f%C3%BCr-naturkunde-berlin-zoological-collections" xlink:type="simple">ZMB</named-content> 30363-1 (2576)</td><td rowspan="1" colspan="1" style="color: #396ba6">
                <ext-link xmlns:xlink="http://www.w3.org/1999/xlink" xlink:href="MT526841" ext-link-type="gen" xlink:type="simple">MT526841</ext-link>
              </td><td rowspan="1" colspan="1" style="color: #396ba6">
                <ext-link xmlns:xlink="http://www.w3.org/1999/xlink" xlink:href="MT526824" ext-link-type="gen" xlink:type="simple">MT526824</ext-link>
              </td></tr><tr><td rowspan="4" colspan="1"><italic><tp:taxon-name><tp:taxon-name-part taxon-name-part-type="genus" reg="Caridina">Caridina</tp:taxon-name-part><tp:taxon-name-part taxon-name-part-type="species" reg="xuanlien">xuanlien</tp:taxon-name-part></tp:taxon-name></italic> sp. nov.</td><td rowspan="1" colspan="1"><named-content xmlns:xlink="http://www.w3.org/1999/xlink" content-type="dwc:institutional_code" xlink:title="Museum für Naturkunde" xlink:href="http://grbio.org/institution/museum-f%C3%BCr-naturkunde-berlin-zoological-collections" xlink:type="simple">ZMB</named-content> 32944-1 (3529)</td><td rowspan="2" colspan="1">Vietnam, Thanh Hoa, Thuong Xuan, Van Xuan</td><td rowspan="1" colspan="1" style="color: #396ba6">
                <ext-link xmlns:xlink="http://www.w3.org/1999/xlink" xlink:href="PV644220" ext-link-type="gen" xlink:type="simple">PV644220</ext-link>
              </td><td rowspan="1" colspan="1" style="color: #396ba6">
                <ext-link xmlns:xlink="http://www.w3.org/1999/xlink" xlink:href="PV642637" ext-link-type="gen" xlink:type="simple">PV642637</ext-link>
              </td></tr><tr><td rowspan="1" colspan="1"><named-content xmlns:xlink="http://www.w3.org/1999/xlink" content-type="dwc:institutional_code" xlink:title="Museum für Naturkunde" xlink:href="http://grbio.org/institution/museum-f%C3%BCr-naturkunde-berlin-zoological-collections" xlink:type="simple">ZMB</named-content> 32944-2 (3530)</td><td rowspan="1" colspan="1" style="color: #396ba6">
                <ext-link xmlns:xlink="http://www.w3.org/1999/xlink" xlink:href="PV644221" ext-link-type="gen" xlink:type="simple">PV644221</ext-link>
              </td><td rowspan="1" colspan="1" style="color: #396ba6">
                <ext-link xmlns:xlink="http://www.w3.org/1999/xlink" xlink:href="PV642638" ext-link-type="gen" xlink:type="simple">PV642638</ext-link>
              </td></tr><tr><td rowspan="1" colspan="1"><named-content xmlns:xlink="http://www.w3.org/1999/xlink" content-type="dwc:institutional_code" xlink:title="Museum für Naturkunde" xlink:href="http://grbio.org/institution/museum-f%C3%BCr-naturkunde-berlin-zoological-collections" xlink:type="simple">ZMB</named-content> 32948-1 (3665)</td><td rowspan="2" colspan="1">Vietnam, Thanh Hoa, Thuong Xuan, Yen Nhan</td><td rowspan="1" colspan="1" style="color: #396ba6">
                <ext-link xmlns:xlink="http://www.w3.org/1999/xlink" xlink:href="PV644227" ext-link-type="gen" xlink:type="simple">PV644227</ext-link>
              </td><td rowspan="1" colspan="1" style="color: #396ba6">
                <ext-link xmlns:xlink="http://www.w3.org/1999/xlink" xlink:href="PV642644" ext-link-type="gen" xlink:type="simple">PV642644</ext-link>
              </td></tr><tr><td rowspan="1" colspan="1"><named-content xmlns:xlink="http://www.w3.org/1999/xlink" content-type="dwc:institutional_code" xlink:title="Museum für Naturkunde" xlink:href="http://grbio.org/institution/museum-f%C3%BCr-naturkunde-berlin-zoological-collections" xlink:type="simple">ZMB</named-content> 32948-2 (3668)</td><td rowspan="1" colspan="1" style="color: #396ba6">
                <ext-link xmlns:xlink="http://www.w3.org/1999/xlink" xlink:href="PV644228" ext-link-type="gen" xlink:type="simple">PV644228</ext-link>
              </td><td rowspan="1" colspan="1" style="color: #396ba6">
                <ext-link xmlns:xlink="http://www.w3.org/1999/xlink" xlink:href="PV642645" ext-link-type="gen" xlink:type="simple">PV642645</ext-link>
              </td></tr><tr><td rowspan="1" colspan="1">
                <italic>
                  <tp:taxon-name><tp:taxon-name-part taxon-name-part-type="genus" reg="Neocaridina">Neocaridina</tp:taxon-name-part><tp:taxon-name-part taxon-name-part-type="species" reg="palmata">palmata</tp:taxon-name-part></tp:taxon-name>
                </italic>
              </td><td rowspan="1" colspan="1"><named-content xmlns:xlink="http://www.w3.org/1999/xlink" content-type="dwc:institutional_code" xlink:title="Museum für Naturkunde" xlink:href="http://grbio.org/institution/museum-f%C3%BCr-naturkunde-berlin-zoological-collections" xlink:type="simple">ZMB</named-content> 30256 (1944)</td><td rowspan="1" colspan="1">Vietnam, Cao Bang, Ha Quang, Truong Ha, Pac Ma</td><td rowspan="1" colspan="1" style="color: #396ba6">
                <ext-link xmlns:xlink="http://www.w3.org/1999/xlink" xlink:href="MT526843" ext-link-type="gen" xlink:type="simple">MT526843</ext-link>
              </td><td rowspan="1" colspan="1" style="color: #396ba6">
                <ext-link xmlns:xlink="http://www.w3.org/1999/xlink" xlink:href="MT526825" ext-link-type="gen" xlink:type="simple">MT526825</ext-link>
              </td></tr><tr><td rowspan="1" colspan="1">
                <italic>
                  <tp:taxon-name><tp:taxon-name-part taxon-name-part-type="genus" reg="Paracaridina">Paracaridina</tp:taxon-name-part><tp:taxon-name-part taxon-name-part-type="species" reg="zijinica">zijinica</tp:taxon-name-part></tp:taxon-name>
                </italic>
              </td><td rowspan="1" colspan="1"><named-content xmlns:xlink="http://www.w3.org/1999/xlink" content-type="dwc:institutional_code" xlink:title="Museum für Naturkunde" xlink:href="http://grbio.org/institution/museum-f%C3%BCr-naturkunde-berlin-zoological-collections" xlink:type="simple">ZMB</named-content> 32180 (663)</td><td rowspan="1" colspan="1">China, Heyuan</td><td rowspan="1" colspan="1" style="color: #396ba6">
                <ext-link xmlns:xlink="http://www.w3.org/1999/xlink" xlink:href="KP168798" ext-link-type="gen" xlink:type="simple">KP168798</ext-link>
              </td><td rowspan="1" colspan="1" style="color: #396ba6">
                <ext-link xmlns:xlink="http://www.w3.org/1999/xlink" xlink:href="KP168782" ext-link-type="gen" xlink:type="simple">KP168782</ext-link>
              </td></tr><tr><td rowspan="1" colspan="1">
                <italic>
                  <tp:taxon-name><tp:taxon-name-part taxon-name-part-type="genus" reg="Potimirim">Potimirim</tp:taxon-name-part><tp:taxon-name-part taxon-name-part-type="species" reg="potimirim">potimirim</tp:taxon-name-part></tp:taxon-name>
                </italic>
              </td><td rowspan="1" colspan="1"><named-content xmlns:xlink="http://www.w3.org/1999/xlink" content-type="dwc:institutional_code" xlink:title="Museum für Naturkunde" xlink:href="http://grbio.org/institution/museum-f%C3%BCr-naturkunde-berlin-zoological-collections" xlink:type="simple">ZMB</named-content> 29476 (431)</td><td rowspan="1" colspan="1">Panama, Bocas del Toro</td><td rowspan="1" colspan="1" style="color: #396ba6">
                <ext-link xmlns:xlink="http://www.w3.org/1999/xlink" xlink:href="EF489975" ext-link-type="gen" xlink:type="simple">EF489975</ext-link>
              </td><td rowspan="1" colspan="1" style="color: #396ba6">
                <ext-link xmlns:xlink="http://www.w3.org/1999/xlink" xlink:href="FN995386" ext-link-type="gen" xlink:type="simple">FN995386</ext-link>
              </td></tr></tbody></table></table-wrap><supplementary-material xmlns:xlink="http://www.w3.org/1999/xlink" id="S1" position="float" orientation="portrait" xlink:type="simple"><object-id content-type="doi" xlink:type="simple">10.3897/zookeys.1247.148607.suppl1</object-id><object-id content-type="arpha" xlink:type="simple">0AF13FE8-03ED-5AD9-BB3B-95A56A2BF83B</object-id><label>Supplementary material 1</label><caption><p>p-distance for <abbrev xlink:title="mitochondrial cytochrome oxidase subunit I" id="ABBRID0ETHAK" xlink:type="simple">COI</abbrev> for all the relevant species</p></caption><statement content-type="dataType"><label>Data type</label><p>pdf</p></statement><media xlink:href="zookeys-1247-151_article-148607__-s001.pdf" mimetype="application" mime-subtype="pdf" position="float" orientation="portrait" xlink:type="simple" id="oo_1382292.pdf"><uri content-type="original_file" xlink:type="simple">https://binary.pensoft.net/file/1382292</uri></media><permissions><license xlink:type="simple"><license-p>This dataset is made available under the Open Database License (http://opendatacommons.org/licenses/odbl/1.0/). The Open Database License (ODbL) is a license agreement intended to allow users to freely share, modify, and use this Dataset while maintaining this same freedom for others, provided that the original source and author(s) are credited.</license-p></license></permissions><attrib specific-use="authors">Van Tu Do, Thi Yen Phan, Kristina von Rintelen, Hung Anh Le, Thomas von Rintelen</attrib></supplementary-material><supplementary-material xmlns:xlink="http://www.w3.org/1999/xlink" id="S2" position="float" orientation="portrait" xlink:type="simple"><object-id content-type="doi" xlink:type="simple">10.3897/zookeys.1247.148607.suppl2</object-id><object-id content-type="arpha" xlink:type="simple">BC0B01DD-3132-5F5B-89D3-E4FABC538AD4</object-id><label>Supplementary material 2</label><caption><p>p-distance for <abbrev xlink:title="16S ribosomal RNA" id="ABBRID0EPIAK" xlink:type="simple">16S</abbrev> for all the relevant species</p></caption><statement content-type="dataType"><label>Data type</label><p>pdf</p></statement><media xlink:href="zookeys-1247-151_article-148607__-s002.pdf" mimetype="application" mime-subtype="pdf" position="float" orientation="portrait" xlink:type="simple" id="oo_1382293.pdf"><uri content-type="original_file" xlink:type="simple">https://binary.pensoft.net/file/1382293</uri></media><permissions><license xlink:type="simple"><license-p>This dataset is made available under the Open Database License (http://opendatacommons.org/licenses/odbl/1.0/). The Open Database License (ODbL) is a license agreement intended to allow users to freely share, modify, and use this Dataset while maintaining this same freedom for others, provided that the original source and author(s) are credited.</license-p></license></permissions><attrib specific-use="authors">Van Tu Do, Thi Yen Phan, Kristina von Rintelen, Hung Anh Le, Thomas von Rintelen</attrib></supplementary-material></tp:treatment-sec><ref-list><ref id="B30"><mixed-citation xmlns:xlink="http://www.w3.org/1999/xlink" xlink:type="simple"><person-group><name name-style="western"><surname>Liang</surname><given-names>XQ</given-names></name><name name-style="western"><surname>Guo</surname><given-names>ZL</given-names></name><name name-style="western"><surname>Tang</surname><given-names>KE</given-names></name></person-group> (<year>1999</year>) On new genus and new species of atyid shrimps (<tp:taxon-name><tp:taxon-name-part taxon-name-part-type="order">Decapoda</tp:taxon-name-part></tp:taxon-name>, <tp:taxon-name><tp:taxon-name-part taxon-name-part-type="infraorder">Caridea</tp:taxon-name-part></tp:taxon-name>) from Hunan, China. Shuichan Xuebao 23(Supplement): 69–72.</mixed-citation></ref><ref id="B29"><mixed-citation xmlns:xlink="http://www.w3.org/1999/xlink" xlink:type="simple"><person-group><name name-style="western"><surname>Li</surname><given-names>SQ</given-names></name><name name-style="western"><surname>Liang</surname><given-names>XQ</given-names></name></person-group> (<year>2002</year>) <article-title>Caridean prawns of northern Vietnam (<tp:taxon-name><tp:taxon-name-part taxon-name-part-type="order">Decapoda</tp:taxon-name-part></tp:taxon-name>: <tp:taxon-name><tp:taxon-name-part taxon-name-part-type="family">Atyidae</tp:taxon-name-part></tp:taxon-name>, <tp:taxon-name><tp:taxon-name-part taxon-name-part-type="family">Palaemonidae</tp:taxon-name-part></tp:taxon-name>).</article-title><source>Dong Wu Fen Lei Xue Bao</source><volume>27</volume>(<issue>4</issue>): <fpage>707</fpage>–<lpage>716</lpage>. [in Chinese with English summary]</mixed-citation></ref><ref id="B5"><mixed-citation xmlns:xlink="http://www.w3.org/1999/xlink" xlink:type="simple"><person-group><name name-style="western"><surname>Cai</surname><given-names>Y</given-names></name><name name-style="western"><surname>Nguyen</surname><given-names>XQ</given-names></name><name name-style="western"><surname>Ng</surname><given-names>PKL</given-names></name></person-group> (<year>1999</year>) <article-title><italic><tp:taxon-name><tp:taxon-name-part taxon-name-part-type="genus">Caridina</tp:taxon-name-part><tp:taxon-name-part taxon-name-part-type="species">clinata</tp:taxon-name-part></tp:taxon-name></italic>, a new species of freshwater shrimp (<tp:taxon-name><tp:taxon-name-part taxon-name-part-type="subphylum">Crustacea</tp:taxon-name-part></tp:taxon-name>: <tp:taxon-name><tp:taxon-name-part taxon-name-part-type="order">Decapoda</tp:taxon-name-part></tp:taxon-name>: <tp:taxon-name><tp:taxon-name-part taxon-name-part-type="family">Atyidae</tp:taxon-name-part></tp:taxon-name>) from northern Vietnam.</article-title><source>Proceedings of the Biological Society of Washington</source><volume>112</volume>(<issue>3</issue>): <fpage>531</fpage>–<lpage>535</lpage>.</mixed-citation></ref></ref-list></tp:taxon-treatment>
