# Supplementary material for: ﻿Descriptions of four new species of atyid shrimp (Crustacea, Decapoda, Atyidae) in Vietnam
Source: Zookeys. 2025 Jul 28;1247:151–86. doi: 10.3897/zookeys.1247.148607 (PMC12322682; doi:10.3897/zookeys.1247.148607)
Supplement: XML Treatment for Caridina tanson [file zookeys.1247.148607-treatment3.xml]

<!DOCTYPE tp:taxon-treatment
  PUBLIC "-//TaxonX//DTD Taxonomic Treatment Publishing DTD v0 20100105//EN" "tax-treatment-NSO.dtd">
<tp:taxon-treatment xmlns:tp="http://www.plazi.org/taxpub"><tp:treatment-meta><kwd-group><label>Taxon classification</label><kwd>
                <named-content content-type="kingdom">Animalia</named-content>
              </kwd><kwd>
                <named-content content-type="order">Decapoda</named-content>
              </kwd><kwd>
                <named-content content-type="family">Atyidae</named-content>
              </kwd></kwd-group><mixed-citation publication-type="journal"><person-group><name><surname>Do</surname><given-names>Van Tu</given-names></name><name><surname>Phan</surname><given-names>Thi Yen</given-names></name><name><surname>von Rintelen</surname><given-names>Kristina</given-names></name><name><surname>Le</surname><given-names>Hung Anh</given-names></name><name><surname>von Rintelen</surname><given-names>Thomas</given-names></name></person-group><article-title>﻿Descriptions of four new species of atyid shrimp (<tp:taxon-name><tp:taxon-name-part taxon-name-part-type="subphylum">Crustacea</tp:taxon-name-part></tp:taxon-name>, <tp:taxon-name><tp:taxon-name-part taxon-name-part-type="order">Decapoda</tp:taxon-name-part></tp:taxon-name>, <tp:taxon-name><tp:taxon-name-part taxon-name-part-type="family">Atyidae</tp:taxon-name-part></tp:taxon-name>) in Vietnam</article-title><source>Zookeys</source><day>28</day><month>07</month><year>2025</year><volume>1247</volume><fpage>151</fpage><lpage>186</lpage><pub-id pub-id-type="doi">10.3897/zookeys.1247.148607</pub-id></mixed-citation></tp:treatment-meta><tp:nomenclature><label>﻿</label><tp:taxon-name>
              <object-id xmlns:xlink="http://www.w3.org/1999/xlink" content-type="arpha" xlink:type="simple">EE5C738F-2038-5400-A0C0-893854EE65A7</object-id>
              <tp:taxon-name-part taxon-name-part-type="genus" reg="Caridina">Caridina</tp:taxon-name-part>
              <tp:taxon-name-part taxon-name-part-type="species" reg="tanson">tanson</tp:taxon-name-part>
              <object-id xmlns:xlink="http://www.w3.org/1999/xlink" content-type="zoobank" xlink:type="simple">https://zoobank.org/E8C14EB4-078D-4544-82F5-E62DE2EB22B0</object-id>
            </tp:taxon-name><tp:taxon-status xmlns:xlink="http://www.w3.org/1999/xlink" xlink:type="simple">sp. nov.</tp:taxon-status><xref ref-type="fig" rid="F10">Figs 10</xref><xref ref-type="fig" rid="F11">, 11</xref><xref ref-type="fig" rid="F12">, 12</xref></tp:nomenclature><tp:treatment-sec sec-type="type material" id="SECID0EMLAI"><title>Type material.</title><p><bold><italic>Holotype</italic>.</bold> • Adult male, <abbrev xmlns:xlink="http://www.w3.org/1999/xlink" xlink:title="carapace length" id="ABBRID0EXLAI" xlink:type="simple">cl</abbrev> 4.5 mm, <abbrev xmlns:xlink="http://www.w3.org/1999/xlink" xlink:title="Institute of Biology" id="ABBRID0E2LAI" xlink:type="simple">IB</abbrev>-FS 009, Vietnam, Phu Tho Province, Tan Son District, Xuan Son Commune, Ban Lap Village, a small stream, <named-content xmlns:xlink="http://www.w3.org/1999/xlink" content-type="dwc:verbatimCoordinates" xlink:type="simple"><named-content content-type="geo-json" specific-use="{&#34;type&#34;:&#34;Point&#34;,&#34;coordinates&#34;:[104.944650,21.144469]}" id="NCID0ECMAI" xlink:type="simple">21°8'40.09"N, 104°56'40.739"E</named-content></named-content>, 28 July 2022, collected by Thi Yen Phan. <bold><italic>Paratypes</italic>.</bold> • 6 females, <abbrev xmlns:xlink="http://www.w3.org/1999/xlink" xlink:title="carapace length" id="ABBRID0ELMAI" xlink:type="simple">cl</abbrev> 4.0–6.0 mm, 10 males, <abbrev xmlns:xlink="http://www.w3.org/1999/xlink" xlink:title="carapace length" id="ABBRID0EPMAI" xlink:type="simple">cl</abbrev> 4.0–6.0 mm, <named-content xmlns:xlink="http://www.w3.org/1999/xlink" content-type="dwc:institutional_code" xlink:title="Museum für Naturkunde" xlink:href="http://grbio.org/institution/museum-f%C3%BCr-naturkunde-berlin-zoological-collections" xlink:type="simple">ZMB</named-content> 32979, same data as holotype; • male, <abbrev xmlns:xlink="http://www.w3.org/1999/xlink" xlink:title="carapace length" id="ABBRID0EXMAI" xlink:type="simple">cl</abbrev> 4.5 mm, <named-content xmlns:xlink="http://www.w3.org/1999/xlink" content-type="dwc:institutional_code" xlink:title="Museum für Naturkunde" xlink:href="http://grbio.org/institution/museum-f%C3%BCr-naturkunde-berlin-zoological-collections" xlink:type="simple">ZMB</named-content> 30729, Vietnam, Phu Tho Province, Tan Son District, Dong Son Commune, Than stream, site 2, <named-content xmlns:xlink="http://www.w3.org/1999/xlink" content-type="dwc:verbatimCoordinates" xlink:type="simple"><named-content content-type="geo-json" specific-use="{&#34;type&#34;:&#34;Point&#34;,&#34;coordinates&#34;:[104.873028,21.187611]}" id="NCID0ECNAI" xlink:type="simple">21°11'15.4"N, 104°52'22.9"E</named-content></named-content>, 29 August 2013, collected by Tran Anh Duc.</p></tp:treatment-sec><tp:treatment-sec sec-type="material" id="SECID0EHNAI"><title>Comparative material.</title><p><italic><tp:taxon-name><tp:taxon-name-part taxon-name-part-type="genus" reg="Caridina">Caridina</tp:taxon-name-part><tp:taxon-name-part taxon-name-part-type="species" reg="pseudoserrata">pseudoserrata</tp:taxon-name-part></tp:taxon-name></italic> Dang &amp; Do, 2007, • adult male, <abbrev xmlns:xlink="http://www.w3.org/1999/xlink" xlink:title="carapace length" id="ABBRID0EYNAI" xlink:type="simple">cl</abbrev> 4.5 mm, <named-content xmlns:xlink="http://www.w3.org/1999/xlink" content-type="dwc:institutional_code" xlink:title="Museum für Naturkunde" xlink:href="http://grbio.org/institution/museum-f%C3%BCr-naturkunde-berlin-zoological-collections" xlink:type="simple">ZMB</named-content> 31570, Vietnam, Cao Bang Province, Phuc Hoa District, My Hung Commune, Na Rieng village, a stream runs inside Nguom Khuoi Khua Cave, <named-content xmlns:xlink="http://www.w3.org/1999/xlink" content-type="dwc:verbatimCoordinates" xlink:type="simple"><named-content content-type="geo-json" specific-use="{&#34;type&#34;:&#34;Point&#34;,&#34;coordinates&#34;:[106.550908,22.486333]}" id="NCID0EDOAI" xlink:type="simple">22°29'10.8"N, 106°33'3.27"E</named-content></named-content>, 27 May 2017, collected by Van Tu Do.</p></tp:treatment-sec><tp:treatment-sec sec-type="diagnosis" id="SECID0EIOAI"><title>Diagnosis.</title><p>This new species is characterized by rostrum short, straight, slender, tapering towards tip, reaching from beginning to end of third segment of antennular peduncle (Fig. <xref ref-type="fig" rid="F10">10A</xref>); stylocerite reaches from beginning to 0.2 × length of second segment of the antennular peduncle (Fig. <xref ref-type="fig" rid="F10">10B</xref>); carpus of fifth pereiopod slender, 7.3 × as long as wide (Fig. <xref ref-type="fig" rid="F11">11A</xref>); endopod of male first pleopod kidney-shaped, extending to 0.52 of exopod, 2.4 × as long as proximal width (Fig. <xref ref-type="fig" rid="F11">11G, H</xref>).</p><fig id="F10" position="float" orientation="portrait"><object-id xmlns:xlink="http://www.w3.org/1999/xlink" content-type="doi" xlink:type="simple">10.3897/zookeys.1247.148607.figure10</object-id><object-id xmlns:xlink="http://www.w3.org/1999/xlink" content-type="arpha" xlink:type="simple">A92D3385-3E04-5BBF-B228-221451D81BA7</object-id><label>Figure 10.</label><caption><p><italic><tp:taxon-name><tp:taxon-name-part taxon-name-part-type="genus" reg="Caridina">Caridina</tp:taxon-name-part><tp:taxon-name-part taxon-name-part-type="species" reg="tanson">tanson</tp:taxon-name-part></tp:taxon-name></italic> sp. nov. adult male, <abbrev xmlns:xlink="http://www.w3.org/1999/xlink" xlink:title="carapace length" id="ABBRID0ERPAI" xlink:type="simple">cl</abbrev> 4.8 mm (<named-content xmlns:xlink="http://www.w3.org/1999/xlink" content-type="dwc:institutional_code" xlink:title="Museum für Naturkunde" xlink:href="http://grbio.org/institution/museum-f%C3%BCr-naturkunde-berlin-zoological-collections" xlink:type="simple">ZMB</named-content> 32979). <bold>A.</bold> Cephalothorax and cephalic appendages, lateral view; <bold>B.</bold> Antennular peduncle; <bold>C.</bold> Scaphocerite; <bold>D.</bold> Telson; <bold>E.</bold> Distal portion of telson; <bold>F.</bold> Preanal carina; <bold>G.</bold> Uropodal diaeresis; <bold>H.</bold> Mandible; <bold>I.</bold> Maxillula; <bold>J.</bold> Maxilla; <bold>K.</bold> First maxilliped; <bold>L.</bold> Distal end of palp of first maxilliped; <bold>M.</bold> Second maxilliped; <bold>N.</bold> Third maxilliped. Scale bars: 1 mm (<bold>A</bold>); 0.5 mm (<bold>B–D</bold>); 0.2 mm (<bold>E–J</bold>).</p></caption><graphic xmlns:xlink="http://www.w3.org/1999/xlink" xlink:href="zookeys-1247-151_article-148607__-g010.jpg" position="float" orientation="portrait" xlink:type="simple" id="oo_1382283.jpg"><uri content-type="original_file" xlink:type="simple">https://binary.pensoft.net/fig/1382283</uri></graphic></fig><fig id="F11" position="float" orientation="portrait"><object-id xmlns:xlink="http://www.w3.org/1999/xlink" content-type="doi" xlink:type="simple">10.3897/zookeys.1247.148607.figure11</object-id><object-id xmlns:xlink="http://www.w3.org/1999/xlink" content-type="arpha" xlink:type="simple">DF571BD3-47E1-5C61-9948-721516ABA0FB</object-id><label>Figure 11.</label><caption><p><italic><tp:taxon-name><tp:taxon-name-part taxon-name-part-type="genus" reg="Caridina">Caridina</tp:taxon-name-part><tp:taxon-name-part taxon-name-part-type="species" reg="tanson">tanson</tp:taxon-name-part></tp:taxon-name></italic> sp. nov. adult male, <abbrev xmlns:xlink="http://www.w3.org/1999/xlink" xlink:title="carapace length" id="ABBRID0ETRAI" xlink:type="simple">cl</abbrev> 4.8 mm (<named-content xmlns:xlink="http://www.w3.org/1999/xlink" content-type="dwc:institutional_code" xlink:title="Museum für Naturkunde" xlink:href="http://grbio.org/institution/museum-f%C3%BCr-naturkunde-berlin-zoological-collections" xlink:type="simple">ZMB</named-content> 32979). <bold>A.</bold> First pereiopod; <bold>B.</bold> Second pereiopod; <bold>C.</bold> Third pereiopod; <bold>D.</bold> The same, dactylus; <bold>E.</bold> Fifth pereiopod; <bold>F.</bold> The same, dactylus; <bold>G.</bold> Male first pleopod; <bold>H.</bold> Endopod of male first pleopod; <bold>I.</bold> Male second pleopod; <bold>J.</bold> Appendix masculina and interna of male second pleopod. Scale bars: 1 mm (<bold>A, B, C, F, G, I</bold>); 0.2 mm (<bold>D, E, H, J</bold>).</p></caption><graphic xmlns:xlink="http://www.w3.org/1999/xlink" xlink:href="zookeys-1247-151_article-148607__-g011.jpg" position="float" orientation="portrait" xlink:type="simple" id="oo_1382284.jpg"><uri content-type="original_file" xlink:type="simple">https://binary.pensoft.net/fig/1382284</uri></graphic></fig></tp:treatment-sec><tp:treatment-sec sec-type="description" id="SECID0EYSAI"><title>Description.</title><p><bold><italic>Cephalothorax and cephalic appendages</italic>.</bold> Carapace length 4.0–6.4 mm (median 4.5 mm, <italic>n</italic> = 11). Rostrum slender, straight, reaching to beginning, sometime to the end of the third segment of antennular peduncle to distal end of antennular peduncle, 0.45–0.75 (median 0.52) as long as carapace, rostral formula 4–6+9–14/2–5 (Fig. <xref ref-type="fig" rid="F10">10A</xref>). Suborbital angle acute, completely fused with antennal spine; pterygostomian margin rounded, slightly produced forward (Fig. <xref ref-type="fig" rid="F10">10A</xref>). Eyes well developed with globular cornea, anterior end reaching to 0.7 length of basal segment of antennular peduncle (Fig. <xref ref-type="fig" rid="F10">10A</xref>). Antennular peduncle 0.46–0.67 (median 0.56) as long as carapace; basal segment 1.0–1.67 (median 1.25) × as long as second segment, second segment 1.14–2 (median 1.58) × as long as third segment (Fig. <xref ref-type="fig" rid="F10">10B</xref>). Stylocerite reaching to beginning or to 0.2 of length of second segment of antennular peduncle (Fig. <xref ref-type="fig" rid="F10">10B</xref>). Scaphocerite ovate, reaching beyond distal end of antennular peduncle, 3–3.81 (median 3.37) × as long as wide (Fig. <xref ref-type="fig" rid="F10">10A, C</xref>).</p><p><bold><italic>Abdominal somites, telson, and uropods</italic>.</bold> Sixth abdominal somite 0.33–0.5 (median 0.4) length of carapace, 1.36–1.73 (median 1.5) × as long as fifth abdominal somite, 0.62–0.95 (median 0.76) length of telson. Telson length 2.0–2.89 (median 2.5) × as long as proximal wide, distal margin triangular, terminating in a short median projection, with 5–6 pairs of dorsal spiniform setae and one pair of dorso-subdistal spiniform setae; distal end with 4–5 pairs of spiniform setae, lateral pair longer than intermediate pairs (Fig. <xref ref-type="fig" rid="F10">10D, E</xref>). Preanal carina low, slightly bent backwards, with few setae, lacking a spine (Fig. <xref ref-type="fig" rid="F10">10F</xref>). Uropodal diaeresis with 16–21 (median 18) movable spiniform setae, outermost shorter than lateral angle (Fig. <xref ref-type="fig" rid="F10">10G</xref>).</p><p><bold><italic>Mouthparts and branchiae</italic>.</bold> Incisor process of mandible ending in one row of 6–7 irregular teeth, molar process truncated (Fig. <xref ref-type="fig" rid="F10">10H</xref>). Lower lacinia of maxillula broadly rounded, upper lacinia elongated, with several distinct teeth and setae on inner margin, palp stout with few simple setae at tip (Fig. <xref ref-type="fig" rid="F11">11I</xref>). Upper endites of maxilla subdivided, palp short, scaphognathite tapering posteriorly, with numerous long, curved setae at posterior margin (Fig. <xref ref-type="fig" rid="F10">10J</xref>). Distal end of palp of first maxilliped triangular, with a short projection; flagellum of the exopod very elongated, endopod high, reaching 0.8 length of flagellum of exopod (Fig. <xref ref-type="fig" rid="F10">10K, L</xref>). Podobranch of second maxilliped slightly reduced, with few finger-like projections (Fig. <xref ref-type="fig" rid="F10">10M</xref>). Third maxilliped reaching to end of antennular peduncle, ending in single terminal claw, exopod reaching 0.4 length of penultimate segment; ultimate segment slightly longer than penultimate segment; epipod present on the coxa (Fig. <xref ref-type="fig" rid="F10">10N</xref>). Branchial formula as typical for <italic><tp:taxon-name><tp:taxon-name-part taxon-name-part-type="genus" reg="Paracaridina">Paracaridina</tp:taxon-name-part></tp:taxon-name></italic> genus, five pairs of pleurobranchs well developed; two pairs of arthrobranchs on third maxillipeds, with second pair strongly reduced in size; podobranch on second maxillipeds slightly reduced, arthrobranch on first pereiopod absent (<xref ref-type="bibr" rid="B30">Liang et al. 1999</xref>).</p><p><bold><italic>Pereiopods</italic>.</bold> Epipods present on first to fourth pereiopods. First pereiopod short, robust, reaching end of basal segment of antennular peduncle; chela 1.91–2.75 (median 2.28) × as long as wide, 1.17–1.69 (median 1.41) × length of carpus; tips of fingers rounded, without hook; dactylus 0.77–1.18 (median 0.97) × as long as palm; carpus excavated strongly anteriorly, 1.6–2.29 (median 2.0) × as long as wide; carpus 0.79–1.0 (median 0.84) × length of merus; merus 2.5–3.6 (median 3.0) × as long as wide, longer than ischium (Fig. <xref ref-type="fig" rid="F11">11A</xref>). Second pereiopod long, slender, reaching beyond distal end of antennular peduncle; chela 2.11–3.63 (median 2.75) × as long as wide, 0.63–0.87 (median 0.76) × length of carpus; tips of fingers rounded, without hook; dactylus 0.92–1.4 (median 1.29) × as long as palm; carpus 4.6–6.0 (median 5.0) × as long as wide, 0.74–1.17 (median 1.0) × as long as merus; merus 4.8–7 (median 5.8) × as long as wide, longer than ischium (Fig. <xref ref-type="fig" rid="F11">11B</xref>). Third pereiopod slender, reaching beyond distal end of antennular peduncle by its dactylus, terminating in one claw, with five to six accessory spiniform setae on flexor margin, dactylus 2.67–4.0 (median 3.0) × as long as wide (terminal claw and spiniform setae on flexor margin included), propodus 9.75–12 (median 10.13) × as long as wide, 3.89–5.13 (median 4.44) × as long as dactylus; carpus 4–5.5 (median 4.5) × as long as wide, 0.49–0.69 (median 0.6) × as long as propodus, 0.43–0.56 (median 0.47) × as long as merus; merus 5.63–7.86 (median 7.01) × as long as wide, bearing three strong, movable spiniform setae on posterior margin of outer surface; ischium with one small movable spiniform seta (Fig. <xref ref-type="fig" rid="F11">11C, D</xref>). Fifth pereiopod slender, reaching to end of third segment of antennular peduncle, dactylus 3.67–7 (median 4.17) × as long as wide (terminal claw and spiniform setae on flexor margin included), terminating in one large claw, with 41–58 spiniform setae on flexor margin; propodus 10.75–14.67 (median 12.38) × as long as wide, 3.31–4.82 (median 4.01) × length of dactylus; carpus 4.17–6.25 (median 5) × as long as wide, 0.42–0.54 (median 0.48) × as long as propodus, 0.49–0.71 (median 0.58) × as long as merus; merus 6.5–8.6 (median 7.3) × as long as wide, bearing 3 strong, movable spiniform setae on posterior margin of outer surface, ischium without movable spiniform setae (Fig. <xref ref-type="fig" rid="F11">11E, F</xref>).</p><p><bold><italic>Pleopods</italic>.</bold> Endopod of male first pleopod extending to 0.52 of exopod, elongated and kidney-shaped, 2.14–2.57 (median 2.43) × as long as proximal width, inner margin concave, outer margin slightly convex, rounded distally, long pappose setae on outer and distal margins, medium-length setae on inner margin; appendix interna long, exceeding terminal margin of endopod by 0.43 its length (Fig. <xref ref-type="fig" rid="F11">11G, H</xref>). Appendix masculina of male second pleopod slender, reaching to proximal 0.63 endopod length, 6.73 × as long as distal width, stick-shaped, with some short spiniform setae on outer surface and some long spiniform setae on distal surface; appendix interna at the middle of appendix masculina, small, extending ~0.66 length of appendix masculina (Fig. <xref ref-type="fig" rid="F11">11I, J</xref>).</p></tp:treatment-sec><tp:treatment-sec sec-type="Coloration" id="SECID0EFXAI"><title>Coloration.</title><p>The body is slightly yellowish to dark blue in color, with many small reddish spots and small lines of irregular sizes (Fig. <xref ref-type="fig" rid="F12">12A, B</xref>).</p><fig id="F12" position="float" orientation="portrait"><object-id xmlns:xlink="http://www.w3.org/1999/xlink" content-type="doi" xlink:type="simple">10.3897/zookeys.1247.148607.figure12</object-id><object-id xmlns:xlink="http://www.w3.org/1999/xlink" content-type="arpha" xlink:type="simple">F4AFFFCA-73D5-582C-8C9F-F10F004A663C</object-id><label>Figure 12.</label><caption><p><bold>A, B.</bold> Live coloration of <italic><tp:taxon-name><tp:taxon-name-part taxon-name-part-type="genus" reg="Caridina">Caridina</tp:taxon-name-part><tp:taxon-name-part taxon-name-part-type="species" reg="tanson">tanson</tp:taxon-name-part></tp:taxon-name></italic> sp. nov. (<named-content xmlns:xlink="http://www.w3.org/1999/xlink" content-type="dwc:institutional_code" xlink:title="Museum für Naturkunde" xlink:href="http://grbio.org/institution/museum-f%C3%BCr-naturkunde-berlin-zoological-collections" xlink:type="simple">ZMB</named-content> 32979), collected in Phu Tho Province, Vietnam.</p></caption><graphic xmlns:xlink="http://www.w3.org/1999/xlink" xlink:href="zookeys-1247-151_article-148607__-g012.jpg" position="float" orientation="portrait" xlink:type="simple" id="oo_1382285.jpg"><uri content-type="original_file" xlink:type="simple">https://binary.pensoft.net/fig/1382285</uri></graphic></fig></tp:treatment-sec><tp:treatment-sec sec-type="Reproductive biology" id="SECID0ENYAI"><title>Reproductive biology.</title><p>Ovigerous female, <named-content xmlns:xlink="http://www.w3.org/1999/xlink" content-type="dwc:institutional_code" xlink:title="Museum für Naturkunde" xlink:href="http://grbio.org/institution/museum-f%C3%BCr-naturkunde-berlin-zoological-collections" xlink:type="simple">ZMB</named-content> 32979, <abbrev xmlns:xlink="http://www.w3.org/1999/xlink" xlink:title="carapace length" id="ABBRID0EXYAI" xlink:type="simple">cl</abbrev> 6.0 mm, eggs with eyespots 1.1 × 0.7 mm.</p></tp:treatment-sec><tp:treatment-sec sec-type="etymology" id="SECID0E2YAI"><title>Etymology.</title><p>The new species is named after the type locality, Tan Son District. The name is used as a noun in apposition.</p></tp:treatment-sec><tp:treatment-sec sec-type="habitat" id="SECID0EAZAI"><title>Habitat.</title><p>This new species was found in small streams. The substratum includes sand, gravel, bedrock, rotten leaves, and organic mulch in a water depth of 0.2–0.5 m (Fig. <xref ref-type="fig" rid="F13">13</xref>).</p><fig id="F13" position="float" orientation="portrait"><object-id xmlns:xlink="http://www.w3.org/1999/xlink" content-type="doi" xlink:type="simple">10.3897/zookeys.1247.148607.figure13</object-id><object-id xmlns:xlink="http://www.w3.org/1999/xlink" content-type="arpha" xlink:type="simple">AC74EE53-A4AF-59C4-89FE-5273A1BD2137</object-id><label>Figure 13.</label><caption><p>Collecting the samples in the habitat of <italic><tp:taxon-name><tp:taxon-name-part taxon-name-part-type="genus" reg="Caridina">Caridina</tp:taxon-name-part><tp:taxon-name-part taxon-name-part-type="species" reg="tanson">tanson</tp:taxon-name-part></tp:taxon-name></italic> sp. nov. (<named-content xmlns:xlink="http://www.w3.org/1999/xlink" content-type="dwc:institutional_code" xlink:title="Museum für Naturkunde" xlink:href="http://grbio.org/institution/museum-f%C3%BCr-naturkunde-berlin-zoological-collections" xlink:type="simple">ZMB</named-content> 32979) in Phu Tho Province, Vietnam.</p></caption><graphic xmlns:xlink="http://www.w3.org/1999/xlink" xlink:href="zookeys-1247-151_article-148607__-g013.jpg" position="float" orientation="portrait" xlink:type="simple" id="oo_1382286.jpg"><uri content-type="original_file" xlink:type="simple">https://binary.pensoft.net/fig/1382286</uri></graphic></fig></tp:treatment-sec><tp:treatment-sec sec-type="distribution" id="SECID0EG1AI"><title>Distribution.</title><p>This species has only been recorded in the highland streams of Tan Son District, Phu Tho Province at altitudes from 200 m to 500 m. The estimated area of occupancy is less than 1000 km<sup>2</sup>.</p></tp:treatment-sec><tp:treatment-sec sec-type="Molecular phylogenetic results" id="SECID0EO1AI"><title>Molecular phylogenetic results.</title><p><italic><tp:taxon-name><tp:taxon-name-part taxon-name-part-type="genus" reg="Caridina">Caridina</tp:taxon-name-part><tp:taxon-name-part taxon-name-part-type="species" reg="tanson">tanson</tp:taxon-name-part></tp:taxon-name></italic> sp. nov. is well supported as the sister group a clade comprising <italic><tp:taxon-name><tp:taxon-name-part taxon-name-part-type="genus" reg="Caridina">C.</tp:taxon-name-part><tp:taxon-name-part taxon-name-part-type="species" reg="haivanensis">haivanensis</tp:taxon-name-part></tp:taxon-name></italic>, <italic><tp:taxon-name><tp:taxon-name-part taxon-name-part-type="genus" reg="Caridina">C.</tp:taxon-name-part><tp:taxon-name-part taxon-name-part-type="species" reg="clinata">clinata</tp:taxon-name-part></tp:taxon-name></italic> and <italic><tp:taxon-name><tp:taxon-name-part taxon-name-part-type="genus" reg="Caridina">C.</tp:taxon-name-part><tp:taxon-name-part taxon-name-part-type="species" reg="xuanlien">xuanlien</tp:taxon-name-part></tp:taxon-name></italic> sp. nov. (Fig. <xref ref-type="fig" rid="F18">18</xref>). The minimum genetic divergence (p-distance) to a species within that clade is 10.0% (<abbrev xmlns:xlink="http://www.w3.org/1999/xlink" xlink:title="mitochondrial cytochrome oxidase subunit I" id="ABBRID0EE3AI" xlink:type="simple">COI</abbrev>, <italic><tp:taxon-name><tp:taxon-name-part taxon-name-part-type="genus" reg="Caridina">C.</tp:taxon-name-part><tp:taxon-name-part taxon-name-part-type="species" reg="haivanensis">haivanensis</tp:taxon-name-part></tp:taxon-name></italic>) and 4.1% (<abbrev xmlns:xlink="http://www.w3.org/1999/xlink" xlink:title="16S ribosomal RNA" id="ABBRID0ET3AI" xlink:type="simple">16S</abbrev>, <italic><tp:taxon-name><tp:taxon-name-part taxon-name-part-type="genus" reg="Caridina">C.</tp:taxon-name-part><tp:taxon-name-part taxon-name-part-type="species" reg="clinata">clinata</tp:taxon-name-part></tp:taxon-name></italic>), respectively (Suppl. materials <xref ref-type="supplementary-material" rid="S1">1</xref>, <xref ref-type="supplementary-material" rid="S2">2</xref>).</p></tp:treatment-sec><tp:treatment-sec sec-type="remarks" id="SECID0EK4AI"><title>Remarks.</title><p><italic><tp:taxon-name><tp:taxon-name-part taxon-name-part-type="genus" reg="Caridina">Caridina</tp:taxon-name-part><tp:taxon-name-part taxon-name-part-type="species" reg="tanson">tanson</tp:taxon-name-part></tp:taxon-name></italic>, new species, is similar to <italic><tp:taxon-name><tp:taxon-name-part taxon-name-part-type="genus" reg="Caridina">C.</tp:taxon-name-part><tp:taxon-name-part taxon-name-part-type="species" reg="pseudoserrata">pseudoserrata</tp:taxon-name-part></tp:taxon-name></italic>, also from northeast Vietnam, in the shape of the rostrum and endopod of male first pleopod (<xref ref-type="bibr" rid="B10">Dang and Do 2007a</xref>). The new species can be distinguished from <italic><tp:taxon-name><tp:taxon-name-part taxon-name-part-type="genus" reg="Caridina">C.</tp:taxon-name-part><tp:taxon-name-part taxon-name-part-type="species" reg="pseudoserrata">pseudoserrata</tp:taxon-name-part></tp:taxon-name></italic> by a suite of characteristics: shorter stylocerite (reaching to the beginning or to 0.2 the length of the second segment of antennular peduncle vs reaching to 0.4–0.5 of second segment of antennular peduncle); shorter endopod of male first pleopod (2.4 × as long as proximal width vs 2.77 × as long as proximal width); longer appendix interna of endopod of male first pleopod (exceeding terminal margin of endopod by 0.43 its length vs not exceeding or just slightly exceeding the terminal margin of endopod) (Fig. <xref ref-type="fig" rid="F10">10A, B</xref>, <xref ref-type="fig" rid="F11">11 G, H</xref>; cf. <xref ref-type="bibr" rid="B10">Dang and Do 2007a</xref>: figs 1A, 2A, B).</p><p><italic><tp:taxon-name><tp:taxon-name-part taxon-name-part-type="genus" reg="Caridina">Caridina</tp:taxon-name-part><tp:taxon-name-part taxon-name-part-type="species" reg="tanson">tanson</tp:taxon-name-part></tp:taxon-name></italic> sp. nov. is also close to <italic><tp:taxon-name><tp:taxon-name-part taxon-name-part-type="genus" reg="Caridina">C.</tp:taxon-name-part><tp:taxon-name-part taxon-name-part-type="species" reg="xuanlien">xuanlien</tp:taxon-name-part></tp:taxon-name></italic> sp. nov. in the shape of the rostrum and endopod of the male first pleopod. However, <italic><tp:taxon-name><tp:taxon-name-part taxon-name-part-type="genus" reg="Caridina">C.</tp:taxon-name-part><tp:taxon-name-part taxon-name-part-type="species" reg="tanson">tanson</tp:taxon-name-part></tp:taxon-name></italic> can be distinguished from <italic><tp:taxon-name><tp:taxon-name-part taxon-name-part-type="genus" reg="Caridina">C.</tp:taxon-name-part><tp:taxon-name-part taxon-name-part-type="species" reg="xuanlien">xuanlien</tp:taxon-name-part></tp:taxon-name></italic> sp. nov. by: there are more teeth on the rostrum, armed with 9–14 dorsal teeth on the rostrum anterior to the orbital margin and 2–5 ventral teeth (vs 3–9 dorsal teeth on the rostrum anterior to the orbital margin and 0–2 ventral teeth); the endopod of the male first pleopod is stouter, 2.43 × as long as proximal width (vs 2.79 × as long as proximal width); appendix interna of endopod of male first pleopod is longer, exceeding terminal margins of endopod by 0.43 of its length (vs exceeding terminal margins of endopod by 0.23 of its length); appendix masculina of male second pleopod is stouter, 6.73 × as long as distal width (vs 8.25 × as long as distal width).</p></tp:treatment-sec><tp:treatment-sec><!--Section generated to contain objects referenced in tp:taxon-treatment.--><fig id="F18" position="float" orientation="portrait"><object-id xmlns:xlink="http://www.w3.org/1999/xlink" content-type="doi" xlink:type="simple">10.3897/zookeys.1247.148607.figure18</object-id><object-id xmlns:xlink="http://www.w3.org/1999/xlink" content-type="arpha" xlink:type="simple">26FD70DC-8F5A-5504-B726-EA8D9E737659</object-id><label>Figure 18.</label><caption><p>Bayesian Inference phylogram showing the relationships of the four new species of <italic><tp:taxon-name><tp:taxon-name-part taxon-name-part-type="genus" reg="Caridina">Caridina</tp:taxon-name-part></tp:taxon-name></italic> to other Vietnamese atyids, based on the analysis of two mitochondrial gene fragments. Numbers on branches show Bayesian posterior probabilities (&gt;0.7) and <abbrev xmlns:xlink="http://www.w3.org/1999/xlink" xlink:title="Maximum likelihood" id="ABBRID0ENXBI" xlink:type="simple">ML</abbrev> bootstrap values (&gt;70). An asterisk (*) indicates nodes with full support (1/100) in both analyses. The scale bar indicates the substitution rate. Numbers in brackets give the DNA accession number at MfN (MfN DNA Crust). See Table <xref ref-type="table" rid="T1">1</xref> for information on the sequenced specimens.</p></caption><graphic xmlns:xlink="http://www.w3.org/1999/xlink" xlink:href="zookeys-1247-151_article-148607__-g018.jpg" position="float" orientation="portrait" xlink:type="simple" id="oo_1382291.jpg"><uri content-type="original_file" xlink:type="simple">https://binary.pensoft.net/fig/1382291</uri></graphic></fig><table-wrap id="T1" position="float" orientation="portrait"><label>Table 1.</label><caption><p>Specimens of atyid taxa used for DNA sequencing.</p></caption><table id="TID0E5RBG" rules="all"><tbody><tr><th rowspan="2" colspan="1">Species</th><th rowspan="1" colspan="1">Museum acc. no.</th><th rowspan="2" colspan="1">Locality</th><th rowspan="1" colspan="2">GenBank acc. no.</th></tr><tr><th rowspan="1" colspan="1">(DNA lab code)</th><th rowspan="1" colspan="1">
                <abbrev xmlns:xlink="http://www.w3.org/1999/xlink" xlink:title="mitochondrial cytochrome oxidase subunit I" id="ABBRID0EAPAC" xlink:type="simple">COI</abbrev>
              </th><th rowspan="1" colspan="1">
                <abbrev xmlns:xlink="http://www.w3.org/1999/xlink" xlink:title="16S ribosomal RNA" id="ABBRID0EIPAC" xlink:type="simple">16S</abbrev>
              </th></tr><tr><td rowspan="1" colspan="1">
                <italic>
                  <tp:taxon-name><tp:taxon-name-part taxon-name-part-type="genus" reg="Atya">Atya</tp:taxon-name-part><tp:taxon-name-part taxon-name-part-type="species" reg="gabonensis">gabonensis</tp:taxon-name-part></tp:taxon-name>
                </italic>
              </td><td rowspan="1" colspan="1">MfN (DNA Crust 437)</td><td rowspan="1" colspan="1">West Africa (pet trade)</td><td rowspan="1" colspan="1" style="color: #396ba6">
                <ext-link xmlns:xlink="http://www.w3.org/1999/xlink" xlink:href="EF489962" ext-link-type="gen" xlink:type="simple">EF489962</ext-link>
              </td><td rowspan="1" colspan="1" style="color: #396ba6">
                <ext-link xmlns:xlink="http://www.w3.org/1999/xlink" xlink:href="EF489989" ext-link-type="gen" xlink:type="simple">EF489989</ext-link>
              </td></tr><tr><td rowspan="1" colspan="1">
                <italic>
                  <tp:taxon-name><tp:taxon-name-part taxon-name-part-type="genus" reg="Atya">Atya</tp:taxon-name-part><tp:taxon-name-part taxon-name-part-type="species" reg="scabra">scabra</tp:taxon-name-part></tp:taxon-name>
                </italic>
              </td><td rowspan="1" colspan="1">MfN (DNA Crust 510)</td><td rowspan="1" colspan="1">Panama (pet trade)</td><td rowspan="1" colspan="1" style="color: #396ba6">
                <ext-link xmlns:xlink="http://www.w3.org/1999/xlink" xlink:href="EF489964" ext-link-type="gen" xlink:type="simple">EF489964</ext-link>
              </td><td rowspan="1" colspan="1" style="color: #396ba6">
                <ext-link xmlns:xlink="http://www.w3.org/1999/xlink" xlink:href="EF489985" ext-link-type="gen" xlink:type="simple">EF489985</ext-link>
              </td></tr><tr><td rowspan="1" colspan="1">
                <italic>
                  <tp:taxon-name><tp:taxon-name-part taxon-name-part-type="genus" reg="Atyopsis">Atyopsis</tp:taxon-name-part><tp:taxon-name-part taxon-name-part-type="species" reg="moluccensis">moluccensis</tp:taxon-name-part></tp:taxon-name>
                </italic>
              </td><td rowspan="1" colspan="1">MfN (DNA Crust 222)</td><td rowspan="1" colspan="1">Indo Pacific region (pet shop in Germany)</td><td rowspan="1" colspan="1" style="color: #396ba6">
                <ext-link xmlns:xlink="http://www.w3.org/1999/xlink" xlink:href="DQ681246" ext-link-type="gen" xlink:type="simple">DQ681246</ext-link>
              </td><td rowspan="1" colspan="1" style="color: #396ba6">
                <ext-link xmlns:xlink="http://www.w3.org/1999/xlink" xlink:href="DQ681281" ext-link-type="gen" xlink:type="simple">DQ681281</ext-link>
              </td></tr><tr><td rowspan="1" colspan="1">
                <italic>
                  <tp:taxon-name><tp:taxon-name-part taxon-name-part-type="genus" reg="Atyopsis">Atyopsis</tp:taxon-name-part><tp:taxon-name-part taxon-name-part-type="species" reg="spinipes">spinipes</tp:taxon-name-part></tp:taxon-name>
                </italic>
              </td><td rowspan="1" colspan="1"><named-content xmlns:xlink="http://www.w3.org/1999/xlink" content-type="dwc:institutional_code" xlink:title="Museum für Naturkunde" xlink:href="http://grbio.org/institution/museum-f%C3%BCr-naturkunde-berlin-zoological-collections" xlink:type="simple">ZMB</named-content> 29779 (779)</td><td rowspan="1" colspan="1">Indonesia, Aceh, Aceh Selatan</td><td rowspan="1" colspan="1" style="color: #396ba6">
                <ext-link xmlns:xlink="http://www.w3.org/1999/xlink" xlink:href="PV644212" ext-link-type="gen" xlink:type="simple">PV644212</ext-link>
              </td><td rowspan="1" colspan="1" style="color: #396ba6">
                <ext-link xmlns:xlink="http://www.w3.org/1999/xlink" xlink:href="PV642627" ext-link-type="gen" xlink:type="simple">PV642627</ext-link>
              </td></tr><tr><td rowspan="1" colspan="1">
                <italic>
                  <tp:taxon-name><tp:taxon-name-part taxon-name-part-type="genus" reg="Caridina">Caridina</tp:taxon-name-part><tp:taxon-name-part taxon-name-part-type="species" reg="caobangensis">caobangensis</tp:taxon-name-part></tp:taxon-name>
                </italic>
              </td><td rowspan="1" colspan="1"><named-content xmlns:xlink="http://www.w3.org/1999/xlink" content-type="dwc:institutional_code" xlink:title="Museum für Naturkunde" xlink:href="http://grbio.org/institution/museum-f%C3%BCr-naturkunde-berlin-zoological-collections" xlink:type="simple">ZMB</named-content> 30255 (1942)</td><td rowspan="1" colspan="1">Vietnam, Cao Bang, Ha Quang, Truong Ha, Pac Bo</td><td rowspan="1" colspan="1" style="color: #396ba6">
                <ext-link xmlns:xlink="http://www.w3.org/1999/xlink" xlink:href="MT526826" ext-link-type="gen" xlink:type="simple">MT526826</ext-link>
              </td><td rowspan="1" colspan="1" style="color: #396ba6">
                <ext-link xmlns:xlink="http://www.w3.org/1999/xlink" xlink:href="MT526809" ext-link-type="gen" xlink:type="simple">MT526809</ext-link>
              </td></tr><tr><td rowspan="1" colspan="1">
                <italic>
                  <tp:taxon-name><tp:taxon-name-part taxon-name-part-type="genus" reg="Caridina">Caridina</tp:taxon-name-part><tp:taxon-name-part taxon-name-part-type="species" reg="cantonensis">cantonensis</tp:taxon-name-part></tp:taxon-name>
                </italic>
              </td><td rowspan="1" colspan="1"><named-content xmlns:xlink="http://www.w3.org/1999/xlink" content-type="dwc:institutional_code" xlink:title="Museum für Naturkunde" xlink:href="http://grbio.org/institution/museum-f%C3%BCr-naturkunde-berlin-zoological-collections" xlink:type="simple">ZMB</named-content> 32183 (669)</td><td rowspan="1" colspan="1">China, Zuhai</td><td rowspan="1" colspan="1" style="color: #396ba6">
                <ext-link xmlns:xlink="http://www.w3.org/1999/xlink" xlink:href="KP168758" ext-link-type="gen" xlink:type="simple">KP168758</ext-link>
              </td><td rowspan="1" colspan="1" style="color: #396ba6">
                <ext-link xmlns:xlink="http://www.w3.org/1999/xlink" xlink:href="KP168717" ext-link-type="gen" xlink:type="simple">KP168717</ext-link>
              </td></tr><tr><td rowspan="1" colspan="1">
                <italic>
                  <tp:taxon-name><tp:taxon-name-part taxon-name-part-type="genus" reg="Caridina">Caridina</tp:taxon-name-part><tp:taxon-name-part taxon-name-part-type="species" reg="clinata">clinata</tp:taxon-name-part></tp:taxon-name>
                </italic>
              </td><td rowspan="1" colspan="1"><named-content xmlns:xlink="http://www.w3.org/1999/xlink" content-type="dwc:institutional_code" xlink:title="Museum für Naturkunde" xlink:href="http://grbio.org/institution/museum-f%C3%BCr-naturkunde-berlin-zoological-collections" xlink:type="simple">ZMB</named-content> 31777 (2511)</td><td rowspan="1" colspan="1">Vietnam, Ninh Binh, Cuc Phuong</td><td rowspan="1" colspan="1" style="color: #396ba6">
                <ext-link xmlns:xlink="http://www.w3.org/1999/xlink" xlink:href="MT526827" ext-link-type="gen" xlink:type="simple">MT526827</ext-link>
              </td><td rowspan="1" colspan="1" style="color: #396ba6">
                <ext-link xmlns:xlink="http://www.w3.org/1999/xlink" xlink:href="MT526810" ext-link-type="gen" xlink:type="simple">MT526810</ext-link>
              </td></tr><tr><td rowspan="2" colspan="1">
                <italic>
                  <tp:taxon-name><tp:taxon-name-part taxon-name-part-type="genus" reg="Caridina">Caridina</tp:taxon-name-part><tp:taxon-name-part taxon-name-part-type="species" reg="cucphuongensis">cucphuongensis</tp:taxon-name-part></tp:taxon-name>
                </italic>
              </td><td rowspan="1" colspan="1"><named-content xmlns:xlink="http://www.w3.org/1999/xlink" content-type="dwc:institutional_code" xlink:title="Museum für Naturkunde" xlink:href="http://grbio.org/institution/museum-f%C3%BCr-naturkunde-berlin-zoological-collections" xlink:type="simple">ZMB</named-content> 30234 (2093)</td><td rowspan="2" colspan="1">Vietnam, Ninh Binh, Cuc Phuong</td><td rowspan="1" colspan="1" style="color: #396ba6">
                <ext-link xmlns:xlink="http://www.w3.org/1999/xlink" xlink:href="PV644218" ext-link-type="gen" xlink:type="simple">PV644218</ext-link>
              </td><td rowspan="1" colspan="1" style="color: #396ba6">
                <ext-link xmlns:xlink="http://www.w3.org/1999/xlink" xlink:href="PV642634" ext-link-type="gen" xlink:type="simple">PV642634</ext-link>
              </td></tr><tr><td rowspan="1" colspan="1"><named-content xmlns:xlink="http://www.w3.org/1999/xlink" content-type="dwc:institutional_code" xlink:title="Museum für Naturkunde" xlink:href="http://grbio.org/institution/museum-f%C3%BCr-naturkunde-berlin-zoological-collections" xlink:type="simple">ZMB</named-content> 31744 (2503)</td><td rowspan="1" colspan="1" style="color: #396ba6">
                <ext-link xmlns:xlink="http://www.w3.org/1999/xlink" xlink:href="MT526828" ext-link-type="gen" xlink:type="simple">MT526828</ext-link>
              </td><td rowspan="1" colspan="1" style="color: #396ba6">
                <ext-link xmlns:xlink="http://www.w3.org/1999/xlink" xlink:href="MT526811" ext-link-type="gen" xlink:type="simple">MT526811</ext-link>
              </td></tr><tr><td rowspan="1" colspan="1">
                <italic>
                  <tp:taxon-name><tp:taxon-name-part taxon-name-part-type="genus" reg="Caridina">Caridina</tp:taxon-name-part><tp:taxon-name-part taxon-name-part-type="species" reg="gracilipes">gracilipes</tp:taxon-name-part></tp:taxon-name>
                </italic>
              </td><td rowspan="1" colspan="1"><named-content xmlns:xlink="http://www.w3.org/1999/xlink" content-type="dwc:institutional_code" xlink:title="Museum für Naturkunde" xlink:href="http://grbio.org/institution/museum-f%C3%BCr-naturkunde-berlin-zoological-collections" xlink:type="simple">ZMB</named-content> 30231 (2089)</td><td rowspan="1" colspan="1">Vietnam, Hai Phong, Thuy Nguyen</td><td rowspan="1" colspan="1" style="color: #396ba6">
                <ext-link xmlns:xlink="http://www.w3.org/1999/xlink" xlink:href="MT526829" ext-link-type="gen" xlink:type="simple">MT526829</ext-link>
              </td><td rowspan="1" colspan="1" style="color: #396ba6">
                <ext-link xmlns:xlink="http://www.w3.org/1999/xlink" xlink:href="MT526812" ext-link-type="gen" xlink:type="simple">MT526812</ext-link>
              </td></tr><tr><td rowspan="2" colspan="1">
                <italic>
                  <tp:taxon-name><tp:taxon-name-part taxon-name-part-type="genus" reg="Caridina">Caridina</tp:taxon-name-part><tp:taxon-name-part taxon-name-part-type="species" reg="haivanensis">haivanensis</tp:taxon-name-part></tp:taxon-name>
                </italic>
              </td><td rowspan="1" colspan="1"><named-content xmlns:xlink="http://www.w3.org/1999/xlink" content-type="dwc:institutional_code" xlink:title="Museum für Naturkunde" xlink:href="http://grbio.org/institution/museum-f%C3%BCr-naturkunde-berlin-zoological-collections" xlink:type="simple">ZMB</named-content> 30304-1 (2042)</td><td rowspan="2" colspan="1">Vietnam, Thua Thien-Hue, Hai Van</td><td rowspan="1" colspan="1" style="color: #396ba6">
                <ext-link xmlns:xlink="http://www.w3.org/1999/xlink" xlink:href="PV644215" ext-link-type="gen" xlink:type="simple">PV644215</ext-link>
              </td><td rowspan="1" colspan="1" style="color: #396ba6">
                <ext-link xmlns:xlink="http://www.w3.org/1999/xlink" xlink:href="PV642631" ext-link-type="gen" xlink:type="simple">PV642631</ext-link>
              </td></tr><tr><td rowspan="1" colspan="1"><named-content xmlns:xlink="http://www.w3.org/1999/xlink" content-type="dwc:institutional_code" xlink:title="Museum für Naturkunde" xlink:href="http://grbio.org/institution/museum-f%C3%BCr-naturkunde-berlin-zoological-collections" xlink:type="simple">ZMB</named-content> 30304-2 (2043)</td><td rowspan="1" colspan="1" style="color: #396ba6">
                <ext-link xmlns:xlink="http://www.w3.org/1999/xlink" xlink:href="PV644216" ext-link-type="gen" xlink:type="simple">PV644216</ext-link>
              </td><td rowspan="1" colspan="1" style="color: #396ba6">
                <ext-link xmlns:xlink="http://www.w3.org/1999/xlink" xlink:href="PV642632" ext-link-type="gen" xlink:type="simple">PV642632</ext-link>
              </td></tr><tr><td rowspan="1" colspan="1">
                <italic>
                  <tp:taxon-name><tp:taxon-name-part taxon-name-part-type="genus" reg="Caridina">Caridina</tp:taxon-name-part><tp:taxon-name-part taxon-name-part-type="species" reg="lanceifrons">lanceifrons</tp:taxon-name-part></tp:taxon-name>
                </italic>
              </td><td rowspan="1" colspan="1"><named-content xmlns:xlink="http://www.w3.org/1999/xlink" content-type="dwc:institutional_code" xlink:title="Museum für Naturkunde" xlink:href="http://grbio.org/institution/museum-f%C3%BCr-naturkunde-berlin-zoological-collections" xlink:type="simple">ZMB</named-content> 29638 (1954)</td><td rowspan="1" colspan="1">Vietnam, Hoa Binh, Da Bac</td><td rowspan="1" colspan="1" style="color: #396ba6">
                <ext-link xmlns:xlink="http://www.w3.org/1999/xlink" xlink:href="MT526831" ext-link-type="gen" xlink:type="simple">MT526831</ext-link>
              </td><td rowspan="1" colspan="1" style="color: #396ba6">
                <ext-link xmlns:xlink="http://www.w3.org/1999/xlink" xlink:href="MT526814" ext-link-type="gen" xlink:type="simple">MT526814</ext-link>
              </td></tr><tr><td rowspan="1" colspan="1">
                <italic>
                  <tp:taxon-name><tp:taxon-name-part taxon-name-part-type="genus" reg="Caridina">Caridina</tp:taxon-name-part><tp:taxon-name-part taxon-name-part-type="species" reg="macrophora">macrophora</tp:taxon-name-part></tp:taxon-name>
                </italic>
              </td><td rowspan="1" colspan="1"><named-content xmlns:xlink="http://www.w3.org/1999/xlink" content-type="dwc:institutional_code" xlink:title="Museum für Naturkunde" xlink:href="http://grbio.org/institution/museum-f%C3%BCr-naturkunde-berlin-zoological-collections" xlink:type="simple">ZMB</named-content> 30263 (1958)</td><td rowspan="1" colspan="1">Vietnam, Hai Phong, Thuy Nguyen</td><td rowspan="1" colspan="1" style="color: #396ba6">
                <ext-link xmlns:xlink="http://www.w3.org/1999/xlink" xlink:href="MT526832" ext-link-type="gen" xlink:type="simple">MT526832</ext-link>
              </td><td rowspan="1" colspan="1" style="color: #396ba6">
                <ext-link xmlns:xlink="http://www.w3.org/1999/xlink" xlink:href="MT52681" ext-link-type="gen" xlink:type="simple">MT52681</ext-link>
              </td></tr><tr><td rowspan="3" colspan="1">
                <italic>
                  <tp:taxon-name><tp:taxon-name-part taxon-name-part-type="genus" reg="Caridina">Caridina</tp:taxon-name-part><tp:taxon-name-part taxon-name-part-type="species" reg="namdat">namdat</tp:taxon-name-part></tp:taxon-name>
                </italic>
              </td><td rowspan="1" colspan="1"><named-content xmlns:xlink="http://www.w3.org/1999/xlink" content-type="dwc:institutional_code" xlink:title="Museum für Naturkunde" xlink:href="http://grbio.org/institution/museum-f%C3%BCr-naturkunde-berlin-zoological-collections" xlink:type="simple">ZMB</named-content> 30341-3 (2540)</td><td rowspan="3" colspan="1">Vietnam, Bac Kan, Cho Moi, Tan Son, Nam Dat</td><td rowspan="1" colspan="1" style="color: #396ba6">
                <ext-link xmlns:xlink="http://www.w3.org/1999/xlink" xlink:href="MZ484397" ext-link-type="gen" xlink:type="simple">MZ484397</ext-link>
              </td><td rowspan="1" colspan="1" style="color: #396ba6">
                <ext-link xmlns:xlink="http://www.w3.org/1999/xlink" xlink:href="MZ484401" ext-link-type="gen" xlink:type="simple">MZ484401</ext-link>
              </td></tr><tr><td rowspan="1" colspan="1"><named-content xmlns:xlink="http://www.w3.org/1999/xlink" content-type="dwc:institutional_code" xlink:title="Museum für Naturkunde" xlink:href="http://grbio.org/institution/museum-f%C3%BCr-naturkunde-berlin-zoological-collections" xlink:type="simple">ZMB</named-content> 30341-4 (2541)</td><td rowspan="1" colspan="1" style="color: #396ba6">
                <ext-link xmlns:xlink="http://www.w3.org/1999/xlink" xlink:href="MZ484398" ext-link-type="gen" xlink:type="simple">MZ484398</ext-link>
              </td><td rowspan="1" colspan="1" style="color: #396ba6">
                <ext-link xmlns:xlink="http://www.w3.org/1999/xlink" xlink:href="MZ484402" ext-link-type="gen" xlink:type="simple">MZ484402</ext-link>
              </td></tr><tr><td rowspan="1" colspan="1"><named-content xmlns:xlink="http://www.w3.org/1999/xlink" content-type="dwc:institutional_code" xlink:title="Museum für Naturkunde" xlink:href="http://grbio.org/institution/museum-f%C3%BCr-naturkunde-berlin-zoological-collections" xlink:type="simple">ZMB</named-content> 30342 (2543)</td><td rowspan="1" colspan="1" style="color: #396ba6">
                <ext-link xmlns:xlink="http://www.w3.org/1999/xlink" xlink:href="MZ484399" ext-link-type="gen" xlink:type="simple">MZ484399</ext-link>
              </td><td rowspan="1" colspan="1" style="color: #396ba6">
                <ext-link xmlns:xlink="http://www.w3.org/1999/xlink" xlink:href="MZ484403" ext-link-type="gen" xlink:type="simple">MZ484403</ext-link>
              </td></tr><tr><td rowspan="2" colspan="1"><italic><tp:taxon-name><tp:taxon-name-part taxon-name-part-type="genus" reg="Caridina">Caridina</tp:taxon-name-part><tp:taxon-name-part taxon-name-part-type="species" reg="ngocson">ngocson</tp:taxon-name-part></tp:taxon-name></italic> sp. nov.</td><td rowspan="1" colspan="1"><named-content xmlns:xlink="http://www.w3.org/1999/xlink" content-type="dwc:institutional_code" xlink:title="Museum für Naturkunde" xlink:href="http://grbio.org/institution/museum-f%C3%BCr-naturkunde-berlin-zoological-collections" xlink:type="simple">ZMB</named-content> 30276-1 (1984)</td><td rowspan="2" colspan="1">Vietnam, Hoa Binh, Lac Son, Ngoc Son</td><td rowspan="1" colspan="1" style="color: #396ba6">
                <ext-link xmlns:xlink="http://www.w3.org/1999/xlink" xlink:href="PV644213" ext-link-type="gen" xlink:type="simple">PV644213</ext-link>
              </td><td rowspan="1" colspan="1" style="color: #396ba6">
                <ext-link xmlns:xlink="http://www.w3.org/1999/xlink" xlink:href="PV642628" ext-link-type="gen" xlink:type="simple">PV642628</ext-link>
              </td></tr><tr><td rowspan="1" colspan="1"><named-content xmlns:xlink="http://www.w3.org/1999/xlink" content-type="dwc:institutional_code" xlink:title="Museum für Naturkunde" xlink:href="http://grbio.org/institution/museum-f%C3%BCr-naturkunde-berlin-zoological-collections" xlink:type="simple">ZMB</named-content> 30276-2 (1985)</td><td rowspan="1" colspan="1" style="color: #396ba6">
                <ext-link xmlns:xlink="http://www.w3.org/1999/xlink" xlink:href="PV644214" ext-link-type="gen" xlink:type="simple">PV644214</ext-link>
              </td><td rowspan="1" colspan="1" style="color: #396ba6">
                <ext-link xmlns:xlink="http://www.w3.org/1999/xlink" xlink:href="PV642629" ext-link-type="gen" xlink:type="simple">PV642629</ext-link>
              </td></tr><tr><td rowspan="1" colspan="1">
                <italic>
                  <tp:taxon-name><tp:taxon-name-part taxon-name-part-type="genus" reg="Caridina">Caridina</tp:taxon-name-part><tp:taxon-name-part taxon-name-part-type="species" reg="nguyeni">nguyeni</tp:taxon-name-part></tp:taxon-name>
                </italic>
              </td><td rowspan="1" colspan="1"><named-content xmlns:xlink="http://www.w3.org/1999/xlink" content-type="dwc:institutional_code" xlink:title="Museum für Naturkunde" xlink:href="http://grbio.org/institution/museum-f%C3%BCr-naturkunde-berlin-zoological-collections" xlink:type="simple">ZMB</named-content> 30280 (1993)</td><td rowspan="1" colspan="1">Vietnam, Cao Bang, Ha Quang, Truong Ha, Pac Bo</td><td rowspan="1" colspan="1" style="color: #396ba6">
                <ext-link xmlns:xlink="http://www.w3.org/1999/xlink" xlink:href="MT526833" ext-link-type="gen" xlink:type="simple">MT526833</ext-link>
              </td><td rowspan="1" colspan="1" style="color: #396ba6">
                <ext-link xmlns:xlink="http://www.w3.org/1999/xlink" xlink:href="MT526816" ext-link-type="gen" xlink:type="simple">MT526816</ext-link>
              </td></tr><tr><td rowspan="1" colspan="1">
                <italic>
                  <tp:taxon-name><tp:taxon-name-part taxon-name-part-type="genus" reg="Caridina">Caridina</tp:taxon-name-part><tp:taxon-name-part taxon-name-part-type="species" reg="pacbo">pacbo</tp:taxon-name-part></tp:taxon-name>
                </italic>
              </td><td rowspan="1" colspan="1"><named-content xmlns:xlink="http://www.w3.org/1999/xlink" content-type="dwc:institutional_code" xlink:title="Museum für Naturkunde" xlink:href="http://grbio.org/institution/museum-f%C3%BCr-naturkunde-berlin-zoological-collections" xlink:type="simple">ZMB</named-content> 30295 (2023)</td><td rowspan="1" colspan="1">Vietnam, Cao Bang, Ha Quang, Truong Ha, Pac Bo</td><td rowspan="1" colspan="1" style="color: #396ba6">
                <ext-link xmlns:xlink="http://www.w3.org/1999/xlink" xlink:href="MT526835" ext-link-type="gen" xlink:type="simple">MT526835</ext-link>
              </td><td rowspan="1" colspan="1" style="color: #396ba6">
                <ext-link xmlns:xlink="http://www.w3.org/1999/xlink" xlink:href="MW525213" ext-link-type="gen" xlink:type="simple">MW525213</ext-link>
              </td></tr><tr><td rowspan="1" colspan="1">
                <italic>
                  <tp:taxon-name><tp:taxon-name-part taxon-name-part-type="genus" reg="Caridina">Caridina</tp:taxon-name-part><tp:taxon-name-part taxon-name-part-type="species" reg="peninsularis">peninsularis</tp:taxon-name-part></tp:taxon-name>
                </italic>
              </td><td rowspan="1" colspan="1"><named-content xmlns:xlink="http://www.w3.org/1999/xlink" content-type="dwc:institutional_code" xlink:title="Museum für Naturkunde" xlink:href="http://grbio.org/institution/museum-f%C3%BCr-naturkunde-berlin-zoological-collections" xlink:type="simple">ZMB</named-content> 29341 (391)</td><td rowspan="1" colspan="1">Malaysia, Sarawak, Matan</td><td rowspan="1" colspan="1" style="color: #396ba6">
                <ext-link xmlns:xlink="http://www.w3.org/1999/xlink" xlink:href="PV644211" ext-link-type="gen" xlink:type="simple">PV644211</ext-link>
              </td><td rowspan="1" colspan="1" style="color: #396ba6">
                <ext-link xmlns:xlink="http://www.w3.org/1999/xlink" xlink:href="MN399187" ext-link-type="gen" xlink:type="simple">MN399187</ext-link>
              </td></tr><tr><td rowspan="1" colspan="1">
                <italic>
                  <tp:taxon-name><tp:taxon-name-part taxon-name-part-type="genus" reg="Caridina">Caridina</tp:taxon-name-part><tp:taxon-name-part taxon-name-part-type="species" reg="pseudoserrata">pseudoserrata</tp:taxon-name-part></tp:taxon-name>
                </italic>
              </td><td rowspan="1" colspan="1"><named-content xmlns:xlink="http://www.w3.org/1999/xlink" content-type="dwc:institutional_code" xlink:title="Museum für Naturkunde" xlink:href="http://grbio.org/institution/museum-f%C3%BCr-naturkunde-berlin-zoological-collections" xlink:type="simple">ZMB</named-content> 30343 (2544)</td><td rowspan="1" colspan="1">Vietnam, Cao Bang, Quang Yen, Tu Do</td><td rowspan="1" colspan="1" style="color: #396ba6">
                <ext-link xmlns:xlink="http://www.w3.org/1999/xlink" xlink:href="MT52683" ext-link-type="gen" xlink:type="simple">MT52683</ext-link>
              </td><td rowspan="1" colspan="1" style="color: #396ba6">
                <ext-link xmlns:xlink="http://www.w3.org/1999/xlink" xlink:href="MT526818" ext-link-type="gen" xlink:type="simple">MT526818</ext-link>
              </td></tr><tr><td rowspan="1" colspan="1">
                <italic>
                  <tp:taxon-name><tp:taxon-name-part taxon-name-part-type="genus" reg="Caridina">Caridina</tp:taxon-name-part><tp:taxon-name-part taxon-name-part-type="species" reg="rubropunctata">rubropunctata</tp:taxon-name-part></tp:taxon-name>
                </italic>
              </td><td rowspan="1" colspan="1"><named-content xmlns:xlink="http://www.w3.org/1999/xlink" content-type="dwc:institutional_code" xlink:title="Museum für Naturkunde" xlink:href="http://grbio.org/institution/museum-f%C3%BCr-naturkunde-berlin-zoological-collections" xlink:type="simple">ZMB</named-content> 30314 (2061)</td><td rowspan="1" colspan="1">Vietnam, Thai Nguyen, Dong Hy, Van Lang</td><td rowspan="1" colspan="1" style="color: #396ba6">
                <ext-link xmlns:xlink="http://www.w3.org/1999/xlink" xlink:href="MT526838" ext-link-type="gen" xlink:type="simple">MT526838</ext-link>
              </td><td rowspan="1" colspan="1" style="color: #396ba6">
                <ext-link xmlns:xlink="http://www.w3.org/1999/xlink" xlink:href="MT526819" ext-link-type="gen" xlink:type="simple">MT526819</ext-link>
              </td></tr><tr><td rowspan="2" colspan="1">
                <italic>
                  <tp:taxon-name><tp:taxon-name-part taxon-name-part-type="genus" reg="Caridina">Caridina</tp:taxon-name-part><tp:taxon-name-part taxon-name-part-type="species" reg="serrata">serrata</tp:taxon-name-part></tp:taxon-name>
                </italic>
              </td><td rowspan="1" colspan="1"><named-content xmlns:xlink="http://www.w3.org/1999/xlink" content-type="dwc:institutional_code" xlink:title="Museum für Naturkunde" xlink:href="http://grbio.org/institution/museum-f%C3%BCr-naturkunde-berlin-zoological-collections" xlink:type="simple">ZMB</named-content> 30306 (2047)</td><td rowspan="1" colspan="1">Vietnam, Quang Nam, Cu Lao Cham Island</td><td rowspan="1" colspan="1" style="color: #396ba6">
                <ext-link xmlns:xlink="http://www.w3.org/1999/xlink" xlink:href="PV644217" ext-link-type="gen" xlink:type="simple">PV644217</ext-link>
              </td><td rowspan="1" colspan="1" style="color: #396ba6">
                <ext-link xmlns:xlink="http://www.w3.org/1999/xlink" xlink:href="PV642633" ext-link-type="gen" xlink:type="simple">PV642633</ext-link>
              </td></tr><tr><td rowspan="1" colspan="1"><named-content xmlns:xlink="http://www.w3.org/1999/xlink" content-type="dwc:institutional_code" xlink:title="Museum für Naturkunde" xlink:href="http://grbio.org/institution/museum-f%C3%BCr-naturkunde-berlin-zoological-collections" xlink:type="simple">ZMB</named-content> 32189 (671)</td><td rowspan="1" colspan="1">China, Hong Kong, Hong Kong Island</td><td rowspan="1" colspan="1" style="color: #396ba6">
                <ext-link xmlns:xlink="http://www.w3.org/1999/xlink" xlink:href="KP168722" ext-link-type="gen" xlink:type="simple">KP168722</ext-link>
              </td><td rowspan="1" colspan="1" style="color: #396ba6">
                <ext-link xmlns:xlink="http://www.w3.org/1999/xlink" xlink:href="KP168793" ext-link-type="gen" xlink:type="simple">KP168793</ext-link>
              </td></tr><tr><td rowspan="5" colspan="1"><italic><tp:taxon-name><tp:taxon-name-part taxon-name-part-type="genus" reg="Caridina">Caridina</tp:taxon-name-part><tp:taxon-name-part taxon-name-part-type="species" reg="tamkim">tamkim</tp:taxon-name-part></tp:taxon-name></italic> sp. nov.</td><td rowspan="1" colspan="1"><named-content xmlns:xlink="http://www.w3.org/1999/xlink" content-type="dwc:institutional_code" xlink:title="Museum für Naturkunde" xlink:href="http://grbio.org/institution/museum-f%C3%BCr-naturkunde-berlin-zoological-collections" xlink:type="simple">ZMB</named-content> 32923 (3556)</td><td rowspan="1" colspan="1">Vietnam, Nguyen Binh District, Tam Kim</td><td rowspan="1" colspan="1" style="color: #396ba6">
                <ext-link xmlns:xlink="http://www.w3.org/1999/xlink" xlink:href="PV644225" ext-link-type="gen" xlink:type="simple">PV644225</ext-link>
              </td><td rowspan="1" colspan="1" style="color: #396ba6">
                <ext-link xmlns:xlink="http://www.w3.org/1999/xlink" xlink:href="PV642642" ext-link-type="gen" xlink:type="simple">PV642642</ext-link>
              </td></tr><tr><td rowspan="1" colspan="1"><named-content xmlns:xlink="http://www.w3.org/1999/xlink" content-type="dwc:institutional_code" xlink:title="Museum für Naturkunde" xlink:href="http://grbio.org/institution/museum-f%C3%BCr-naturkunde-berlin-zoological-collections" xlink:type="simple">ZMB</named-content> 32924-1 (3553)</td><td rowspan="2" colspan="1">Vietnam, Cao Bang, Nguyen Binh, Tam Kim</td><td rowspan="1" colspan="1" style="color: #396ba6">
                <ext-link xmlns:xlink="http://www.w3.org/1999/xlink" xlink:href="PV644224" ext-link-type="gen" xlink:type="simple">PV644224</ext-link>
              </td><td rowspan="1" colspan="1" style="color: #396ba6">
                <ext-link xmlns:xlink="http://www.w3.org/1999/xlink" xlink:href="PV642641" ext-link-type="gen" xlink:type="simple">PV642641</ext-link>
              </td></tr><tr><td rowspan="1" colspan="1"><named-content xmlns:xlink="http://www.w3.org/1999/xlink" content-type="dwc:institutional_code" xlink:title="Museum für Naturkunde" xlink:href="http://grbio.org/institution/museum-f%C3%BCr-naturkunde-berlin-zoological-collections" xlink:type="simple">ZMB</named-content> 32924-2 (3555)</td><td rowspan="1" colspan="1" style="color: #396ba6">
                <ext-link xmlns:xlink="http://www.w3.org/1999/xlink" xlink:href="PV644223" ext-link-type="gen" xlink:type="simple">PV644223</ext-link>
              </td><td rowspan="1" colspan="1" style="color: #396ba6">
                <ext-link xmlns:xlink="http://www.w3.org/1999/xlink" xlink:href="PV642640" ext-link-type="gen" xlink:type="simple">PV642640</ext-link>
              </td></tr><tr><td rowspan="1" colspan="1"><named-content xmlns:xlink="http://www.w3.org/1999/xlink" content-type="dwc:institutional_code" xlink:title="Museum für Naturkunde" xlink:href="http://grbio.org/institution/museum-f%C3%BCr-naturkunde-berlin-zoological-collections" xlink:type="simple">ZMB</named-content> 33788 (3549)</td><td rowspan="2" colspan="1">Vietnam, Cao Bang, Nguyen Binh</td><td rowspan="1" colspan="1" style="color: #396ba6">
                <ext-link xmlns:xlink="http://www.w3.org/1999/xlink" xlink:href="PV644222" ext-link-type="gen" xlink:type="simple">PV644222</ext-link>
              </td><td rowspan="1" colspan="1" style="color: #396ba6">
                <ext-link xmlns:xlink="http://www.w3.org/1999/xlink" xlink:href="PV642639" ext-link-type="gen" xlink:type="simple">PV642639</ext-link>
              </td></tr><tr><td rowspan="1" colspan="1"><named-content xmlns:xlink="http://www.w3.org/1999/xlink" content-type="dwc:institutional_code" xlink:title="Museum für Naturkunde" xlink:href="http://grbio.org/institution/museum-f%C3%BCr-naturkunde-berlin-zoological-collections" xlink:type="simple">ZMB</named-content> 33814-2 (3627)</td><td rowspan="1" colspan="1" style="color: #396ba6">
                <ext-link xmlns:xlink="http://www.w3.org/1999/xlink" xlink:href="PV644226" ext-link-type="gen" xlink:type="simple">PV644226</ext-link>
              </td><td rowspan="1" colspan="1" style="color: #396ba6">
                <ext-link xmlns:xlink="http://www.w3.org/1999/xlink" xlink:href="PV642643" ext-link-type="gen" xlink:type="simple">PV642643</ext-link>
              </td></tr><tr><td rowspan="2" colspan="1"><italic><tp:taxon-name><tp:taxon-name-part taxon-name-part-type="genus" reg="Caridina">Caridina</tp:taxon-name-part><tp:taxon-name-part taxon-name-part-type="species" reg="tanson">tanson</tp:taxon-name-part></tp:taxon-name></italic> sp. nov.</td><td rowspan="1" colspan="1"><named-content xmlns:xlink="http://www.w3.org/1999/xlink" content-type="dwc:institutional_code" xlink:title="Museum für Naturkunde" xlink:href="http://grbio.org/institution/museum-f%C3%BCr-naturkunde-berlin-zoological-collections" xlink:type="simple">ZMB</named-content> 32979-1 (3752)</td><td rowspan="2" colspan="1">Vietnam, Phu Tho, Tan Son, Dong Son</td><td rowspan="1" colspan="1" style="color: #396ba6">
                <ext-link xmlns:xlink="http://www.w3.org/1999/xlink" xlink:href="PV644229" ext-link-type="gen" xlink:type="simple">PV644229</ext-link>
              </td><td rowspan="1" colspan="1" style="color: #396ba6">
                <ext-link xmlns:xlink="http://www.w3.org/1999/xlink" xlink:href="PV642646" ext-link-type="gen" xlink:type="simple">PV642646</ext-link>
              </td></tr><tr><td rowspan="1" colspan="1"><named-content xmlns:xlink="http://www.w3.org/1999/xlink" content-type="dwc:institutional_code" xlink:title="Museum für Naturkunde" xlink:href="http://grbio.org/institution/museum-f%C3%BCr-naturkunde-berlin-zoological-collections" xlink:type="simple">ZMB</named-content> 32979-2 (3753)</td><td rowspan="1" colspan="1" style="color: #396ba6">
                <ext-link xmlns:xlink="http://www.w3.org/1999/xlink" xlink:href="PV644230" ext-link-type="gen" xlink:type="simple">PV644230</ext-link>
              </td><td rowspan="1" colspan="1" style="color: #396ba6">
                <ext-link xmlns:xlink="http://www.w3.org/1999/xlink" xlink:href="PV642647" ext-link-type="gen" xlink:type="simple">PV642647</ext-link>
              </td></tr><tr><td rowspan="3" colspan="1">
                <italic>
                  <tp:taxon-name><tp:taxon-name-part taxon-name-part-type="genus" reg="Caridina">Caridina</tp:taxon-name-part><tp:taxon-name-part taxon-name-part-type="species" reg="thachlam">thachlam</tp:taxon-name-part></tp:taxon-name>
                </italic>
              </td><td rowspan="1" colspan="1"><named-content xmlns:xlink="http://www.w3.org/1999/xlink" content-type="dwc:institutional_code" xlink:title="Museum für Naturkunde" xlink:href="http://grbio.org/institution/museum-f%C3%BCr-naturkunde-berlin-zoological-collections" xlink:type="simple">ZMB</named-content> 30338 (2533)</td><td rowspan="2" colspan="1">Vietnam, Thanh Hoa, Thach Thanh, Thach Lam</td><td rowspan="1" colspan="1" style="color: #396ba6">
                <ext-link xmlns:xlink="http://www.w3.org/1999/xlink" xlink:href="MW505997" ext-link-type="gen" xlink:type="simple">MW505997</ext-link>
              </td><td rowspan="1" colspan="1" style="color: #396ba6">
                <ext-link xmlns:xlink="http://www.w3.org/1999/xlink" xlink:href="MW505991" ext-link-type="gen" xlink:type="simple">MW505991</ext-link>
              </td></tr><tr><td rowspan="1" colspan="1"><named-content xmlns:xlink="http://www.w3.org/1999/xlink" content-type="dwc:institutional_code" xlink:title="Museum für Naturkunde" xlink:href="http://grbio.org/institution/museum-f%C3%BCr-naturkunde-berlin-zoological-collections" xlink:type="simple">ZMB</named-content> 31773 (2529)</td><td rowspan="1" colspan="1" style="color: #396ba6">
                <ext-link xmlns:xlink="http://www.w3.org/1999/xlink" xlink:href="MW505999" ext-link-type="gen" xlink:type="simple">MW505999</ext-link>
              </td><td rowspan="1" colspan="1" style="color: #396ba6">
                <ext-link xmlns:xlink="http://www.w3.org/1999/xlink" xlink:href="MW505993" ext-link-type="gen" xlink:type="simple">MW505993</ext-link>
              </td></tr><tr><td rowspan="1" colspan="1"><named-content xmlns:xlink="http://www.w3.org/1999/xlink" content-type="dwc:institutional_code" xlink:title="Museum für Naturkunde" xlink:href="http://grbio.org/institution/museum-f%C3%BCr-naturkunde-berlin-zoological-collections" xlink:type="simple">ZMB</named-content> 31781 (2519)</td><td rowspan="1" colspan="1">Vietnam, Ninh Binh, Nho Quan, Cuc Phuong</td><td rowspan="1" colspan="1" style="color: #396ba6">
                <ext-link xmlns:xlink="http://www.w3.org/1999/xlink" xlink:href="MW506000" ext-link-type="gen" xlink:type="simple">MW506000</ext-link>
              </td><td rowspan="1" colspan="1" style="color: #396ba6">
                <ext-link xmlns:xlink="http://www.w3.org/1999/xlink" xlink:href="MW505994" ext-link-type="gen" xlink:type="simple">MW505994</ext-link>
              </td></tr><tr><td rowspan="3" colspan="1">
                <italic>
                  <tp:taxon-name><tp:taxon-name-part taxon-name-part-type="genus" reg="Caridina">Caridina</tp:taxon-name-part><tp:taxon-name-part taxon-name-part-type="species" reg="tricincta">tricincta</tp:taxon-name-part></tp:taxon-name>
                </italic>
              </td><td rowspan="1" colspan="1"><named-content xmlns:xlink="http://www.w3.org/1999/xlink" content-type="dwc:institutional_code" xlink:title="Museum für Naturkunde" xlink:href="http://grbio.org/institution/museum-f%C3%BCr-naturkunde-berlin-zoological-collections" xlink:type="simple">ZMB</named-content> 30360-1 (2572)</td><td rowspan="3" colspan="1">Vietnam, Ha Giang, Bac Me, Lac Nong</td><td rowspan="1" colspan="1" style="color: #396ba6">
                <ext-link xmlns:xlink="http://www.w3.org/1999/xlink" xlink:href="MT526839" ext-link-type="gen" xlink:type="simple">MT526839</ext-link>
              </td><td rowspan="1" colspan="1" style="color: #396ba6">
                <ext-link xmlns:xlink="http://www.w3.org/1999/xlink" xlink:href="MT526822" ext-link-type="gen" xlink:type="simple">MT526822</ext-link>
              </td></tr><tr><td rowspan="1" colspan="1"><named-content xmlns:xlink="http://www.w3.org/1999/xlink" content-type="dwc:institutional_code" xlink:title="Museum für Naturkunde" xlink:href="http://grbio.org/institution/museum-f%C3%BCr-naturkunde-berlin-zoological-collections" xlink:type="simple">ZMB</named-content> 30360-2 (2573)</td><td rowspan="1" colspan="1" style="color: #396ba6">
                <ext-link xmlns:xlink="http://www.w3.org/1999/xlink" xlink:href="MT526840" ext-link-type="gen" xlink:type="simple">MT526840</ext-link>
              </td><td rowspan="1" colspan="1" style="color: #396ba6">
                <ext-link xmlns:xlink="http://www.w3.org/1999/xlink" xlink:href="MT526823" ext-link-type="gen" xlink:type="simple">MT526823</ext-link>
              </td></tr><tr><td rowspan="1" colspan="1"><named-content xmlns:xlink="http://www.w3.org/1999/xlink" content-type="dwc:institutional_code" xlink:title="Museum für Naturkunde" xlink:href="http://grbio.org/institution/museum-f%C3%BCr-naturkunde-berlin-zoological-collections" xlink:type="simple">ZMB</named-content> 30363-1 (2576)</td><td rowspan="1" colspan="1" style="color: #396ba6">
                <ext-link xmlns:xlink="http://www.w3.org/1999/xlink" xlink:href="MT526841" ext-link-type="gen" xlink:type="simple">MT526841</ext-link>
              </td><td rowspan="1" colspan="1" style="color: #396ba6">
                <ext-link xmlns:xlink="http://www.w3.org/1999/xlink" xlink:href="MT526824" ext-link-type="gen" xlink:type="simple">MT526824</ext-link>
              </td></tr><tr><td rowspan="4" colspan="1"><italic><tp:taxon-name><tp:taxon-name-part taxon-name-part-type="genus" reg="Caridina">Caridina</tp:taxon-name-part><tp:taxon-name-part taxon-name-part-type="species" reg="xuanlien">xuanlien</tp:taxon-name-part></tp:taxon-name></italic> sp. nov.</td><td rowspan="1" colspan="1"><named-content xmlns:xlink="http://www.w3.org/1999/xlink" content-type="dwc:institutional_code" xlink:title="Museum für Naturkunde" xlink:href="http://grbio.org/institution/museum-f%C3%BCr-naturkunde-berlin-zoological-collections" xlink:type="simple">ZMB</named-content> 32944-1 (3529)</td><td rowspan="2" colspan="1">Vietnam, Thanh Hoa, Thuong Xuan, Van Xuan</td><td rowspan="1" colspan="1" style="color: #396ba6">
                <ext-link xmlns:xlink="http://www.w3.org/1999/xlink" xlink:href="PV644220" ext-link-type="gen" xlink:type="simple">PV644220</ext-link>
              </td><td rowspan="1" colspan="1" style="color: #396ba6">
                <ext-link xmlns:xlink="http://www.w3.org/1999/xlink" xlink:href="PV642637" ext-link-type="gen" xlink:type="simple">PV642637</ext-link>
              </td></tr><tr><td rowspan="1" colspan="1"><named-content xmlns:xlink="http://www.w3.org/1999/xlink" content-type="dwc:institutional_code" xlink:title="Museum für Naturkunde" xlink:href="http://grbio.org/institution/museum-f%C3%BCr-naturkunde-berlin-zoological-collections" xlink:type="simple">ZMB</named-content> 32944-2 (3530)</td><td rowspan="1" colspan="1" style="color: #396ba6">
                <ext-link xmlns:xlink="http://www.w3.org/1999/xlink" xlink:href="PV644221" ext-link-type="gen" xlink:type="simple">PV644221</ext-link>
              </td><td rowspan="1" colspan="1" style="color: #396ba6">
                <ext-link xmlns:xlink="http://www.w3.org/1999/xlink" xlink:href="PV642638" ext-link-type="gen" xlink:type="simple">PV642638</ext-link>
              </td></tr><tr><td rowspan="1" colspan="1"><named-content xmlns:xlink="http://www.w3.org/1999/xlink" content-type="dwc:institutional_code" xlink:title="Museum für Naturkunde" xlink:href="http://grbio.org/institution/museum-f%C3%BCr-naturkunde-berlin-zoological-collections" xlink:type="simple">ZMB</named-content> 32948-1 (3665)</td><td rowspan="2" colspan="1">Vietnam, Thanh Hoa, Thuong Xuan, Yen Nhan</td><td rowspan="1" colspan="1" style="color: #396ba6">
                <ext-link xmlns:xlink="http://www.w3.org/1999/xlink" xlink:href="PV644227" ext-link-type="gen" xlink:type="simple">PV644227</ext-link>
              </td><td rowspan="1" colspan="1" style="color: #396ba6">
                <ext-link xmlns:xlink="http://www.w3.org/1999/xlink" xlink:href="PV642644" ext-link-type="gen" xlink:type="simple">PV642644</ext-link>
              </td></tr><tr><td rowspan="1" colspan="1"><named-content xmlns:xlink="http://www.w3.org/1999/xlink" content-type="dwc:institutional_code" xlink:title="Museum für Naturkunde" xlink:href="http://grbio.org/institution/museum-f%C3%BCr-naturkunde-berlin-zoological-collections" xlink:type="simple">ZMB</named-content> 32948-2 (3668)</td><td rowspan="1" colspan="1" style="color: #396ba6">
                <ext-link xmlns:xlink="http://www.w3.org/1999/xlink" xlink:href="PV644228" ext-link-type="gen" xlink:type="simple">PV644228</ext-link>
              </td><td rowspan="1" colspan="1" style="color: #396ba6">
                <ext-link xmlns:xlink="http://www.w3.org/1999/xlink" xlink:href="PV642645" ext-link-type="gen" xlink:type="simple">PV642645</ext-link>
              </td></tr><tr><td rowspan="1" colspan="1">
                <italic>
                  <tp:taxon-name><tp:taxon-name-part taxon-name-part-type="genus" reg="Neocaridina">Neocaridina</tp:taxon-name-part><tp:taxon-name-part taxon-name-part-type="species" reg="palmata">palmata</tp:taxon-name-part></tp:taxon-name>
                </italic>
              </td><td rowspan="1" colspan="1"><named-content xmlns:xlink="http://www.w3.org/1999/xlink" content-type="dwc:institutional_code" xlink:title="Museum für Naturkunde" xlink:href="http://grbio.org/institution/museum-f%C3%BCr-naturkunde-berlin-zoological-collections" xlink:type="simple">ZMB</named-content> 30256 (1944)</td><td rowspan="1" colspan="1">Vietnam, Cao Bang, Ha Quang, Truong Ha, Pac Ma</td><td rowspan="1" colspan="1" style="color: #396ba6">
                <ext-link xmlns:xlink="http://www.w3.org/1999/xlink" xlink:href="MT526843" ext-link-type="gen" xlink:type="simple">MT526843</ext-link>
              </td><td rowspan="1" colspan="1" style="color: #396ba6">
                <ext-link xmlns:xlink="http://www.w3.org/1999/xlink" xlink:href="MT526825" ext-link-type="gen" xlink:type="simple">MT526825</ext-link>
              </td></tr><tr><td rowspan="1" colspan="1">
                <italic>
                  <tp:taxon-name><tp:taxon-name-part taxon-name-part-type="genus" reg="Paracaridina">Paracaridina</tp:taxon-name-part><tp:taxon-name-part taxon-name-part-type="species" reg="zijinica">zijinica</tp:taxon-name-part></tp:taxon-name>
                </italic>
              </td><td rowspan="1" colspan="1"><named-content xmlns:xlink="http://www.w3.org/1999/xlink" content-type="dwc:institutional_code" xlink:title="Museum für Naturkunde" xlink:href="http://grbio.org/institution/museum-f%C3%BCr-naturkunde-berlin-zoological-collections" xlink:type="simple">ZMB</named-content> 32180 (663)</td><td rowspan="1" colspan="1">China, Heyuan</td><td rowspan="1" colspan="1" style="color: #396ba6">
                <ext-link xmlns:xlink="http://www.w3.org/1999/xlink" xlink:href="KP168798" ext-link-type="gen" xlink:type="simple">KP168798</ext-link>
              </td><td rowspan="1" colspan="1" style="color: #396ba6">
                <ext-link xmlns:xlink="http://www.w3.org/1999/xlink" xlink:href="KP168782" ext-link-type="gen" xlink:type="simple">KP168782</ext-link>
              </td></tr><tr><td rowspan="1" colspan="1">
                <italic>
                  <tp:taxon-name><tp:taxon-name-part taxon-name-part-type="genus" reg="Potimirim">Potimirim</tp:taxon-name-part><tp:taxon-name-part taxon-name-part-type="species" reg="potimirim">potimirim</tp:taxon-name-part></tp:taxon-name>
                </italic>
              </td><td rowspan="1" colspan="1"><named-content xmlns:xlink="http://www.w3.org/1999/xlink" content-type="dwc:institutional_code" xlink:title="Museum für Naturkunde" xlink:href="http://grbio.org/institution/museum-f%C3%BCr-naturkunde-berlin-zoological-collections" xlink:type="simple">ZMB</named-content> 29476 (431)</td><td rowspan="1" colspan="1">Panama, Bocas del Toro</td><td rowspan="1" colspan="1" style="color: #396ba6">
                <ext-link xmlns:xlink="http://www.w3.org/1999/xlink" xlink:href="EF489975" ext-link-type="gen" xlink:type="simple">EF489975</ext-link>
              </td><td rowspan="1" colspan="1" style="color: #396ba6">
                <ext-link xmlns:xlink="http://www.w3.org/1999/xlink" xlink:href="FN995386" ext-link-type="gen" xlink:type="simple">FN995386</ext-link>
              </td></tr></tbody></table></table-wrap><supplementary-material xmlns:xlink="http://www.w3.org/1999/xlink" id="S1" position="float" orientation="portrait" xlink:type="simple"><object-id content-type="doi" xlink:type="simple">10.3897/zookeys.1247.148607.suppl1</object-id><object-id content-type="arpha" xlink:type="simple">0AF13FE8-03ED-5AD9-BB3B-95A56A2BF83B</object-id><label>Supplementary material 1</label><caption><p>p-distance for <abbrev xlink:title="mitochondrial cytochrome oxidase subunit I" id="ABBRID0ETHAK" xlink:type="simple">COI</abbrev> for all the relevant species</p></caption><statement content-type="dataType"><label>Data type</label><p>pdf</p></statement><media xlink:href="zookeys-1247-151_article-148607__-s001.pdf" mimetype="application" mime-subtype="pdf" position="float" orientation="portrait" xlink:type="simple" id="oo_1382292.pdf"><uri content-type="original_file" xlink:type="simple">https://binary.pensoft.net/file/1382292</uri></media><permissions><license xlink:type="simple"><license-p>This dataset is made available under the Open Database License (http://opendatacommons.org/licenses/odbl/1.0/). The Open Database License (ODbL) is a license agreement intended to allow users to freely share, modify, and use this Dataset while maintaining this same freedom for others, provided that the original source and author(s) are credited.</license-p></license></permissions><attrib specific-use="authors">Van Tu Do, Thi Yen Phan, Kristina von Rintelen, Hung Anh Le, Thomas von Rintelen</attrib></supplementary-material><supplementary-material xmlns:xlink="http://www.w3.org/1999/xlink" id="S2" position="float" orientation="portrait" xlink:type="simple"><object-id content-type="doi" xlink:type="simple">10.3897/zookeys.1247.148607.suppl2</object-id><object-id content-type="arpha" xlink:type="simple">BC0B01DD-3132-5F5B-89D3-E4FABC538AD4</object-id><label>Supplementary material 2</label><caption><p>p-distance for <abbrev xlink:title="16S ribosomal RNA" id="ABBRID0EPIAK" xlink:type="simple">16S</abbrev> for all the relevant species</p></caption><statement content-type="dataType"><label>Data type</label><p>pdf</p></statement><media xlink:href="zookeys-1247-151_article-148607__-s002.pdf" mimetype="application" mime-subtype="pdf" position="float" orientation="portrait" xlink:type="simple" id="oo_1382293.pdf"><uri content-type="original_file" xlink:type="simple">https://binary.pensoft.net/file/1382293</uri></media><permissions><license xlink:type="simple"><license-p>This dataset is made available under the Open Database License (http://opendatacommons.org/licenses/odbl/1.0/). The Open Database License (ODbL) is a license agreement intended to allow users to freely share, modify, and use this Dataset while maintaining this same freedom for others, provided that the original source and author(s) are credited.</license-p></license></permissions><attrib specific-use="authors">Van Tu Do, Thi Yen Phan, Kristina von Rintelen, Hung Anh Le, Thomas von Rintelen</attrib></supplementary-material></tp:treatment-sec><ref-list><ref id="B30"><mixed-citation xmlns:xlink="http://www.w3.org/1999/xlink" xlink:type="simple"><person-group><name name-style="western"><surname>Liang</surname><given-names>XQ</given-names></name><name name-style="western"><surname>Guo</surname><given-names>ZL</given-names></name><name name-style="western"><surname>Tang</surname><given-names>KE</given-names></name></person-group> (<year>1999</year>) On new genus and new species of atyid shrimps (<tp:taxon-name><tp:taxon-name-part taxon-name-part-type="order">Decapoda</tp:taxon-name-part></tp:taxon-name>, <tp:taxon-name><tp:taxon-name-part taxon-name-part-type="infraorder">Caridea</tp:taxon-name-part></tp:taxon-name>) from Hunan, China. Shuichan Xuebao 23(Supplement): 69–72.</mixed-citation></ref><ref id="B10"><mixed-citation xmlns:xlink="http://www.w3.org/1999/xlink" xlink:type="simple"><person-group><name name-style="western"><surname>Dang</surname><given-names>NT</given-names></name><name name-style="western"><surname>Do</surname><given-names>VT</given-names></name></person-group> (<year>2007a</year>) <article-title>Một số loài tôm mới giống <italic><tp:taxon-name><tp:taxon-name-part taxon-name-part-type="genus">Caridina</tp:taxon-name-part></tp:taxon-name></italic> (<tp:taxon-name><tp:taxon-name-part taxon-name-part-type="subphylum">Crustacea</tp:taxon-name-part></tp:taxon-name>, <tp:taxon-name><tp:taxon-name-part taxon-name-part-type="order">Decapoda</tp:taxon-name-part></tp:taxon-name>, <tp:taxon-name><tp:taxon-name-part taxon-name-part-type="family">Atyidae</tp:taxon-name-part></tp:taxon-name>) ở Việt Nam.</article-title><source>Journal of Biology</source><volume>29</volume>(<issue>4</issue>): <fpage>1</fpage>–<lpage>12</lpage>. [New species of <italic><tp:taxon-name><tp:taxon-name-part taxon-name-part-type="genus">Caridina</tp:taxon-name-part></tp:taxon-name></italic> (<tp:taxon-name><tp:taxon-name-part taxon-name-part-type="subphylum">Crustacea</tp:taxon-name-part></tp:taxon-name>, <tp:taxon-name><tp:taxon-name-part taxon-name-part-type="order">Decapoda</tp:taxon-name-part></tp:taxon-name>, <tp:taxon-name><tp:taxon-name-part taxon-name-part-type="family">Atyidae</tp:taxon-name-part></tp:taxon-name>) from Vietnam] [in Vietnamese with English abstract]</mixed-citation></ref></ref-list></tp:taxon-treatment>
