# Supplementary material for: ﻿Descriptions of four new species of atyid shrimp (Crustacea, Decapoda, Atyidae) in Vietnam
Source: Zookeys. 2025 Jul 28;1247:151–86. doi: 10.3897/zookeys.1247.148607 (PMC12322682; doi:10.3897/zookeys.1247.148607)
Supplement: XML Treatment for Caridina tamkim [file zookeys.1247.148607-treatment4.xml]

<!DOCTYPE tp:taxon-treatment
  PUBLIC "-//TaxonX//DTD Taxonomic Treatment Publishing DTD v0 20100105//EN" "tax-treatment-NSO.dtd">
<tp:taxon-treatment xmlns:tp="http://www.plazi.org/taxpub"><tp:treatment-meta><kwd-group><label>Taxon classification</label><kwd>
                <named-content content-type="kingdom">Animalia</named-content>
              </kwd><kwd>
                <named-content content-type="order">Decapoda</named-content>
              </kwd><kwd>
                <named-content content-type="family">Atyidae</named-content>
              </kwd></kwd-group><mixed-citation publication-type="journal"><person-group><name><surname>Do</surname><given-names>Van Tu</given-names></name><name><surname>Phan</surname><given-names>Thi Yen</given-names></name><name><surname>von Rintelen</surname><given-names>Kristina</given-names></name><name><surname>Le</surname><given-names>Hung Anh</given-names></name><name><surname>von Rintelen</surname><given-names>Thomas</given-names></name></person-group><article-title>﻿Descriptions of four new species of atyid shrimp (<tp:taxon-name><tp:taxon-name-part taxon-name-part-type="subphylum">Crustacea</tp:taxon-name-part></tp:taxon-name>, <tp:taxon-name><tp:taxon-name-part taxon-name-part-type="order">Decapoda</tp:taxon-name-part></tp:taxon-name>, <tp:taxon-name><tp:taxon-name-part taxon-name-part-type="family">Atyidae</tp:taxon-name-part></tp:taxon-name>) in Vietnam</article-title><source>Zookeys</source><day>28</day><month>07</month><year>2025</year><volume>1247</volume><fpage>151</fpage><lpage>186</lpage><pub-id pub-id-type="doi">10.3897/zookeys.1247.148607</pub-id></mixed-citation></tp:treatment-meta><tp:nomenclature><label>﻿</label><tp:taxon-name>
              <object-id xmlns:xlink="http://www.w3.org/1999/xlink" content-type="arpha" xlink:type="simple">0EBC4DD5-6620-5EF6-81C0-5C4E0995CC2C</object-id>
              <tp:taxon-name-part taxon-name-part-type="genus" reg="Caridina">Caridina</tp:taxon-name-part>
              <tp:taxon-name-part taxon-name-part-type="species" reg="tamkim">tamkim</tp:taxon-name-part>
              <object-id xmlns:xlink="http://www.w3.org/1999/xlink" content-type="zoobank" xlink:type="simple">https://zoobank.org/9C394B48-A399-4776-B693-7FF7F4B06702</object-id>
            </tp:taxon-name><tp:taxon-status xmlns:xlink="http://www.w3.org/1999/xlink" xlink:type="simple">sp. nov.</tp:taxon-status><xref ref-type="fig" rid="F14">Figs 14</xref><xref ref-type="fig" rid="F15">, 15</xref><xref ref-type="fig" rid="F16">, 16</xref><xref ref-type="fig" rid="F17">, 17</xref></tp:nomenclature><tp:treatment-sec sec-type="type material" id="SECID0EICBI"><title>Type material.</title><p><bold><italic>Holotype</italic>.</bold> • Adult male, <abbrev xmlns:xlink="http://www.w3.org/1999/xlink" xlink:title="carapace length" id="ABBRID0ETCBI" xlink:type="simple">cl</abbrev> 4.8 mm, <abbrev xmlns:xlink="http://www.w3.org/1999/xlink" xlink:title="Institute of Biology" id="ABBRID0EXCBI" xlink:type="simple">IB</abbrev>-FS 010, Vietnam, Cao Bang Province, Nguyen Binh District, Tam Kim Commune, a small stream, <named-content xmlns:xlink="http://www.w3.org/1999/xlink" content-type="dwc:verbatimCoordinates" xlink:type="simple"><named-content content-type="geo-json" specific-use="{&#34;type&#34;:&#34;Point&#34;,&#34;coordinates&#34;:[106.029547,22.581446]}" id="NCID0E5CBI" xlink:type="simple">22°34'53.207"N, 106°1'46.368"E</named-content></named-content>, 08 October 2020, collected by Van Tu Do. <bold><italic>Paratypes</italic>.</bold> • 14 females, <abbrev xmlns:xlink="http://www.w3.org/1999/xlink" xlink:title="carapace length" id="ABBRID0EHDBI" xlink:type="simple">cl</abbrev> 3.8–5.8 mm, 5 males, <abbrev xmlns:xlink="http://www.w3.org/1999/xlink" xlink:title="carapace length" id="ABBRID0ELDBI" xlink:type="simple">cl</abbrev> 4.0–5.4 mm, <named-content xmlns:xlink="http://www.w3.org/1999/xlink" content-type="dwc:institutional_code" xlink:title="Museum für Naturkunde" xlink:href="http://grbio.org/institution/museum-f%C3%BCr-naturkunde-berlin-zoological-collections" xlink:type="simple">ZMB</named-content> 32924, same data as holotype; • male, <abbrev xmlns:xlink="http://www.w3.org/1999/xlink" xlink:title="carapace length" id="ABBRID0ETDBI" xlink:type="simple">cl</abbrev> 4.5 mm, <abbrev xmlns:xlink="http://www.w3.org/1999/xlink" xlink:title="Institute of Biology" id="ABBRID0EXDBI" xlink:type="simple">IB</abbrev>-FS 010_2, Vietnam, same location as holotype, 21 March 2024, collected by Van Tu Do; • two males, <abbrev xmlns:xlink="http://www.w3.org/1999/xlink" xlink:title="carapace length" id="ABBRID0E2DBI" xlink:type="simple">cl</abbrev> 4.4, 4.5 mm, female, <abbrev xmlns:xlink="http://www.w3.org/1999/xlink" xlink:title="carapace length" id="ABBRID0E6DBI" xlink:type="simple">cl</abbrev> 5.5 mm, 8 additional specimens, <named-content xmlns:xlink="http://www.w3.org/1999/xlink" content-type="dwc:institutional_code" xlink:title="Museum für Naturkunde" xlink:href="http://grbio.org/institution/museum-f%C3%BCr-naturkunde-berlin-zoological-collections" xlink:type="simple">ZMB</named-content> 32923, Vietnam, Nguyen Binh District, Tam Kim Commune, Tran Hung Dao forest, a well at the inflow of small stream, <named-content xmlns:xlink="http://www.w3.org/1999/xlink" content-type="dwc:verbatimCoordinates" xlink:type="simple"><named-content content-type="geo-json" specific-use="{&#34;type&#34;:&#34;Point&#34;,&#34;coordinates&#34;:[106.043305,22.593862]}" id="NCID0EKEBI" xlink:type="simple">22°35'37.902"N, 106°2'35.897"E</named-content></named-content>, 08 October 2020, collected by Van Tu Do, Dang Van Dong; • 2 males, <abbrev xmlns:xlink="http://www.w3.org/1999/xlink" xlink:title="carapace length" id="ABBRID0EPEBI" xlink:type="simple">cl</abbrev> 4.3, 4.5 mm, 2 females, <abbrev xmlns:xlink="http://www.w3.org/1999/xlink" xlink:title="carapace length" id="ABBRID0ETEBI" xlink:type="simple">cl</abbrev> 5.0, 5.5 mm, 7 additional specimens, <named-content xmlns:xlink="http://www.w3.org/1999/xlink" content-type="dwc:institutional_code" xlink:title="Museum für Naturkunde" xlink:href="http://grbio.org/institution/museum-f%C3%BCr-naturkunde-berlin-zoological-collections" xlink:type="simple">ZMB</named-content> 33814, Vietnam, Cao Bang Province, Nguyen Binh District, a small stream near the road, <named-content xmlns:xlink="http://www.w3.org/1999/xlink" content-type="dwc:verbatimCoordinates" xlink:type="simple"><named-content content-type="geo-json" specific-use="{&#34;type&#34;:&#34;Point&#34;,&#34;coordinates&#34;:[105.975593,22.637952]}" id="NCID0E5EBI" xlink:type="simple">22°38'16.626"N, 105°58'32.135"E</named-content></named-content>, collected by Van Tu Do, Dang Van Dong, Nguyen Tong Cuong, 5 October 2020; • male, <abbrev xmlns:xlink="http://www.w3.org/1999/xlink" xlink:title="carapace length" id="ABBRID0EDFBI" xlink:type="simple">cl</abbrev> 4.7 mm, female, <abbrev xmlns:xlink="http://www.w3.org/1999/xlink" xlink:title="carapace length" id="ABBRID0EHFBI" xlink:type="simple">cl</abbrev> 4.4 mm, 4 additional specimens, <named-content xmlns:xlink="http://www.w3.org/1999/xlink" content-type="dwc:institutional_code" xlink:title="Museum für Naturkunde" xlink:href="http://grbio.org/institution/museum-f%C3%BCr-naturkunde-berlin-zoological-collections" xlink:type="simple">ZMB</named-content> 33793, Vietnam, Cao Bang Province, Nguyen Binh District, Quang Thanh Commune, a small stream run out from Ong cave, <named-content xmlns:xlink="http://www.w3.org/1999/xlink" content-type="dwc:verbatimCoordinates" xlink:type="simple"><named-content content-type="geo-json" specific-use="{&#34;type&#34;:&#34;Point&#34;,&#34;coordinates&#34;:[105.923888,22.576477]}" id="NCID0ESFBI" xlink:type="simple">22°34'35.316"N, 105°55'25.998"E</named-content></named-content>, collected by Van Tu Do, 7 October 2020; • male, <abbrev xmlns:xlink="http://www.w3.org/1999/xlink" xlink:title="carapace length" id="ABBRID0EXFBI" xlink:type="simple">cl</abbrev> 5.4 mm, female, <abbrev xmlns:xlink="http://www.w3.org/1999/xlink" xlink:title="carapace length" id="ABBRID0E2FBI" xlink:type="simple">cl</abbrev> 5.2 mm, 10 additional specimens, <named-content xmlns:xlink="http://www.w3.org/1999/xlink" content-type="dwc:institutional_code" xlink:title="Museum für Naturkunde" xlink:href="http://grbio.org/institution/museum-f%C3%BCr-naturkunde-berlin-zoological-collections" xlink:type="simple">ZMB</named-content> 33788, Vietnam, Cao Bang Province, Nguyen Binh District, a small stream near the road, <named-content xmlns:xlink="http://www.w3.org/1999/xlink" content-type="dwc:verbatimCoordinates" xlink:type="simple"><named-content content-type="geo-json" specific-use="{&#34;type&#34;:&#34;Point&#34;,&#34;coordinates&#34;:[105.975922,22.639117]}" id="NCID0EGGBI" xlink:type="simple">22°38'20.82"N, 105° 58'33.318"E</named-content></named-content>, collected by Van Tu Do, 8 October 2020.</p></tp:treatment-sec><tp:treatment-sec sec-type="material" id="SECID0ELGBI"><title>Comparative material.</title><p><italic><tp:taxon-name><tp:taxon-name-part taxon-name-part-type="genus" reg="Caridina">Caridina</tp:taxon-name-part><tp:taxon-name-part taxon-name-part-type="species" reg="pacbo">pacbo</tp:taxon-name-part></tp:taxon-name></italic> Do, von Rintelen &amp; Dang, 2020: • adult male, <abbrev xmlns:xlink="http://www.w3.org/1999/xlink" xlink:title="carapace length" id="ABBRID0E3GBI" xlink:type="simple">cl</abbrev> 4.2 mm, <abbrev xmlns:xlink="http://www.w3.org/1999/xlink" xlink:title="Institute of Biology" id="ABBRID0EAHBI" xlink:type="simple">IB</abbrev>–FS 003 (Holotype), Vietnam, Cao Bang Province, Ha Quang District, Truong Ha Commune, Pac Bo Village, small stream in Khuoi Nam, <named-content xmlns:xlink="http://www.w3.org/1999/xlink" content-type="dwc:verbatimCoordinates" xlink:type="simple"><named-content content-type="geo-json" specific-use="{&#34;type&#34;:&#34;Point&#34;,&#34;coordinates&#34;:[106.042000,22.983806]}" id="NCID0EHHBI" xlink:type="simple">22°59'1.7"N, 106°02'31.2"E</named-content></named-content>, 25 May 2017, collected by Van Tu Do.</p></tp:treatment-sec><tp:treatment-sec sec-type="diagnosis" id="SECID0EMHBI"><title>Diagnosis.</title><p>This new species is characterized by several morphological characters such as short and slender rostrum, reaching just to the end of the basal segment of antennular peduncle or sometimes to the middle of second segment, without or with a few small teeth (Fig. <xref ref-type="fig" rid="F14">14A</xref>); medium stylocerite, reaching to the end of the basal segment or sometimes to beginning of second segment of the antennular peduncle (Fig. <xref ref-type="fig" rid="F14">14B</xref>); dactylus of the first pereiopod is shorter than palm (Fig. <xref ref-type="fig" rid="F15">15A</xref>); long, sub-rectangular endopod of the male first pleopod, extending to 0.87 of the length of the exopod, with short appendix interna, not or slightly exceeding the terminal margin of the endopod (Fig. <xref ref-type="fig" rid="F15">15G, H</xref>); short and stick-shaped appendix masculina of male second pleopod, reaching to proximal 0.8 of the length of the endopod, with narrow and small appendix interna, extending ~0.6 of the length of appendix masculina (Fig. <xref ref-type="fig" rid="F15">15 I, J</xref>).</p><fig id="F14" position="float" orientation="portrait"><object-id xmlns:xlink="http://www.w3.org/1999/xlink" content-type="doi" xlink:type="simple">10.3897/zookeys.1247.148607.figure14</object-id><object-id xmlns:xlink="http://www.w3.org/1999/xlink" content-type="arpha" xlink:type="simple">2A96C051-D5D2-5866-A942-7ED5393EEDB8</object-id><label>Figure 14.</label><caption><p><italic><tp:taxon-name><tp:taxon-name-part taxon-name-part-type="genus" reg="Caridina">Caridina</tp:taxon-name-part><tp:taxon-name-part taxon-name-part-type="species" reg="tamkim">tamkim</tp:taxon-name-part></tp:taxon-name></italic> sp. nov. adult male, <abbrev xmlns:xlink="http://www.w3.org/1999/xlink" xlink:title="carapace length" id="ABBRID0EZIBI" xlink:type="simple">cl</abbrev> 5.2 mm (<named-content xmlns:xlink="http://www.w3.org/1999/xlink" content-type="dwc:institutional_code" xlink:title="Museum für Naturkunde" xlink:href="http://grbio.org/institution/museum-f%C3%BCr-naturkunde-berlin-zoological-collections" xlink:type="simple">ZMB</named-content> 32924). <bold>A.</bold> Cephalothorax and cephalic appendages, lateral view; <bold>B.</bold> Antennular peduncle; <bold>C.</bold> Scaphocerite; <bold>D.</bold> Telson; <bold>E.</bold> Distal portion of telson; <bold>F.</bold> Preanal carina; <bold>G.</bold> Uropodal diaeresis; <bold>H.</bold> Mandible; <bold>I.</bold> Maxillula; <bold>J.</bold> Maxilla; <bold>K.</bold> First maxilliped; <bold>L.</bold> Distal end of palp of first maxilliped; <bold>M.</bold> Second maxilliped; <bold>N.</bold> Third maxilliped. Scale bars: 1 mm (<bold>A</bold>); 0.5 mm (<bold>B–D</bold>); 0.2 mm (<bold>E–K, M, N</bold>); 0.1 mm (<bold>L</bold>).</p></caption><graphic xmlns:xlink="http://www.w3.org/1999/xlink" xlink:href="zookeys-1247-151_article-148607__-g014.jpg" position="float" orientation="portrait" xlink:type="simple" id="oo_1382287.jpg"><uri content-type="original_file" xlink:type="simple">https://binary.pensoft.net/fig/1382287</uri></graphic></fig><fig id="F15" position="float" orientation="portrait"><object-id xmlns:xlink="http://www.w3.org/1999/xlink" content-type="doi" xlink:type="simple">10.3897/zookeys.1247.148607.figure15</object-id><object-id xmlns:xlink="http://www.w3.org/1999/xlink" content-type="arpha" xlink:type="simple">08FEFB47-FB86-5FFA-B83D-43878087EBBE</object-id><label>Figure 15.</label><caption><p><italic><tp:taxon-name><tp:taxon-name-part taxon-name-part-type="genus" reg="Caridina">Caridina</tp:taxon-name-part><tp:taxon-name-part taxon-name-part-type="species" reg="tamkim">tamkim</tp:taxon-name-part></tp:taxon-name></italic> sp. nov. adult male, <abbrev xmlns:xlink="http://www.w3.org/1999/xlink" xlink:title="carapace length" id="ABBRID0E4KBI" xlink:type="simple">cl</abbrev> 5.2 mm (<named-content xmlns:xlink="http://www.w3.org/1999/xlink" content-type="dwc:institutional_code" xlink:title="Museum für Naturkunde" xlink:href="http://grbio.org/institution/museum-f%C3%BCr-naturkunde-berlin-zoological-collections" xlink:type="simple">ZMB</named-content> 32924). <bold>A.</bold> First pereiopod; <bold>B.</bold> Second pereiopod; <bold>C.</bold> Third pereiopod; <bold>D.</bold> The same, dactylus; <bold>E.</bold> Fifth pereiopod; <bold>F.</bold> The same, dactylus; <bold>G.</bold> Male first pleopod; <bold>H.</bold> Endopod of male first pleopod; <bold>I.</bold> Male second pleopod; <bold>J.</bold> Appendix masculina and interna of male second pleopod. Scale bars: 1 mm (<bold>A, B, C, F, G, I</bold>); 0.2 mm (<bold>D, E, H, J</bold>).</p></caption><graphic xmlns:xlink="http://www.w3.org/1999/xlink" xlink:href="zookeys-1247-151_article-148607__-g015.jpg" position="float" orientation="portrait" xlink:type="simple" id="oo_1382288.jpg"><uri content-type="original_file" xlink:type="simple">https://binary.pensoft.net/fig/1382288</uri></graphic></fig></tp:treatment-sec><tp:treatment-sec sec-type="description" id="SECID0ECMBI"><title>Description.</title><p><bold><italic>Cephalothorax and cephalic appendages</italic>.</bold> Carapace length 3.8–5.8 mm (median 4.6 mm, <italic>n</italic> = 20). Rostrum very short and slender, straight, mostly reaching near the end of basal segment of antennular peduncle, sometimes to middle of second segment, 0.1–0.2 (median 0.2) as long as carapace, teeth small, rostral formula 0–4+0–8/0–2 (Fig. <xref ref-type="fig" rid="F14">14A</xref>). Suborbital angle acute, completely fused with antennal spine; pterygostomian margin rounded, slightly produced forward (Fig. <xref ref-type="fig" rid="F14">14A</xref>). Eyes normally developed with globular cornea, eyestalk short, anterior end reaching to 0.6 of length of basal segment of antennular peduncle (Fig. <xref ref-type="fig" rid="F14">14A</xref>). Antennular peduncle 0.37–0.44 (median 0.43) × as long as carapace; basal segment 1.6–2.2 (median 1.67) × as long as second segment, second segment 1.2–1.25 (median 1.25) × as long as third segment (Fig. <xref ref-type="fig" rid="F14">14B</xref>). Stylocerite reaching to end of basal segment or sometime to beginning of second segment of antennular peduncle (Fig. <xref ref-type="fig" rid="F14">14A, B</xref>). Scaphocerite ovate, reaching beyond distal end of antennular peduncle, 2.33–2.67 (median 2.5) × as long as wide (Fig. <xref ref-type="fig" rid="F14">14A, C</xref>).</p><p><bold><italic>Abdominal somites, telson, and uropods</italic>.</bold> Sixth abdominal somite 0.3–0.42 (median 0.38) × length of carapace, 1.31–1.64 (median 1.42) × as long as fifth abdominal somite, 0.76–1.0 (median 0.89) × length of telson. Telson length 2.1–2.38 (median 2.25) × as long as proximal wide, distal margin triangular, terminating in a short median projection, with six pairs of dorsal spiniform setae and one pair of dorso-subdistal spiniform setae; distal end with three or four pairs of spiniform setae, lateral pair slightly shorter than intermediate pairs (Fig. <xref ref-type="fig" rid="F14">14D, E</xref>). Preanal carina moderately high, slightly bent backwards, with few setae, lacking a spine (Fig. <xref ref-type="fig" rid="F14">14F</xref>). Uropodal diaeresis with 17–20 (median 18) movable spiniform setae, outermost longer than lateral angle (Fig. <xref ref-type="fig" rid="F14">14G</xref>).</p><p><bold><italic>Mouthparts and branchiae</italic>.</bold> Incisor process of mandible ending in one row of six or seven irregular teeth, molar process truncated (Fig. <xref ref-type="fig" rid="F14">14H</xref>). Lower lacinia of maxillula broadly rounded, upper lacinia elongated, with several distinct teeth and setae on inner margin, palp stout with few simple setae at tip (Fig. <xref ref-type="fig" rid="F14">14I</xref>). Upper endites of maxilla subdivided, palp short, scaphognathite tapering posteriorly, with numerous long, curved setae at posterior margin (Fig. <xref ref-type="fig" rid="F14">14J</xref>). Distal end of palp of first maxilliped triangular, with a short projection; flagellum of the exopod very elongated, endopod high, reaching 0.9 of length of flagellum of exopod (Fig. <xref ref-type="fig" rid="F14">14K, L</xref>). Podobranch of second maxilliped slightly reduced, with few finger-like projections (Fig. <xref ref-type="fig" rid="F14">14M</xref>). Third maxilliped reaching near the end of antennular peduncle, ending in single terminal claw, exopod reaching 0.4 of length of penultimate segment; ultimate segment shorter penultimate segment; epipod present on the coxa (Fig. <xref ref-type="fig" rid="F14">14N</xref>). Branchial formula as is typical for genus, five pairs of pleurobranchs well developed; three pairs of arthrobranchs, two on third maxillipeds, with second pair strongly reduced in size, one pair on first pereiopod; one pair of podobranchs on second maxillipeds slightly reduced.</p><p><bold><italic>Pereiopods</italic>.</bold> Epipods present on first to fourth pereiopods. First pereiopod short, robust, reaching beyond end of basal segment of antennular peduncle; chela 2.03–2.35 (median 2.11) × as long as wide, 1.37–1.5 (median 1.4) × length of carpus; tips of fingers rounded, with hook; dactylus shorter than palm, 0.82–0.9 (median 0.88) × as long as palm; carpus excavated strongly anteriorly, 1.5–1.75 (median 1.65) × as long as wide; carpus 0.8–1.0 (median 0.9) × length of merus; merus 2.39–2.67 (median 2.47) × as long as wide, longer than ischium (Fig. <xref ref-type="fig" rid="F15">15A</xref>). Second pereiopod long, slender, reaching to distal end of antennular peduncle; chela 3.16–3.5 (median 3.28) × as long as wide, 0.64–0.71 (median 0.67) × length of carpus; tips of fingers rounded, without hook; dactylus 1.33–1.64 (median 1.52) × as long as palm; carpus 6.07–7.08 (median 6.57) × as long as wide, 1.02–1.12 (median 1.11) × as long as merus; merus 5.92–6.38 (median 6.33) × as long as wide, longer than ischium (Fig. <xref ref-type="fig" rid="F15">15B</xref>). Third pereiopod slender, reaching beyond end of scaphocerite by its dactylus, terminating in one claw, with four or five accessory spiniform setae on flexor margin, dactylus 3.0–3.83 (median 3.64) × as long as wide (terminal claw and spiniform setae on flexor margin included), propodus 8.5–9.75 (median 9.0) × as long as wide, 3.48–3.950 (median 3.86) × as long as dactylus; carpus 4.69–4.83 (median 4.77) × as long as wide, 0.67–0.76 (median 0.72) × as long as propodus, 0.52–0.58 (median 0.53) × as long as merus; merus 5.63–6.59 (median 6.05) × as long as wide, bearing 3 strong, movable spiniform setae on posterior margin of outer surface; ischium without movable spiniform seta (Fig. <xref ref-type="fig" rid="F15">15C, D</xref>). Fifth pereiopod slender, reaching to end of second segment of antennular peduncle, dactylus 2.67–3.38 (median 3.13) × as long as wide (terminal claw and spiniform setae on flexor margin included), terminating in one large claw, with 37–39 spiniform setae on flexor margin; propodus 11.25–13.14 (median 11.5) × as long as wide, 3.41–3.91 (median 3.75) × length of dactylus; carpus 4.73–5.0 (median 5.0) × as long as wide, 0.56–0.6 (median 0.58) × as long as propodus, 0.63–0.71 (median 0.67) × as long as merus; merus 5.5–6.33 (median 6.31) × as long as wide, bearing 3 strong, movable spiniform setae on posterior margin of outer surface, ischium without movable spiniform setae (Fig. <xref ref-type="fig" rid="F15">15E, F</xref>).</p><p><bold><italic>Pleopods</italic>.</bold> Endopod of male first pleopod extending to 0.87 of exopod, sub-rectangular in shape, anterior part not folded backwards, 3.15–3.35 (median 3.19) × as long as proximal width, inner margin concave, outer margin slightly convex, rounded distally, long simple setae on outer and distal margins, medium-length setae on inner margin; with appendix interna curved upwards, not or slightly exceeding terminal margin of endopod by 0.23 of its length (Fig. <xref ref-type="fig" rid="F15">15G, H</xref>). Appendix masculina of male second pleopod slender, reaching to proximal 0.8 of endopod length, 7.3 × as long as distal width, stick-shaped, with some spiniform setae on outer surface and on distal surface; appendix interna at the middle of appendix masculina, narrow, small, extending ~0.54 length of appendix masculina (Fig. <xref ref-type="fig" rid="F15">15I, J</xref>).</p></tp:treatment-sec><tp:treatment-sec sec-type="Coloration" id="SECID0EEQBI"><title>Coloration.</title><p>The body is slightly yellowish to dark blue in color, with many black spots of irregular sizes (Fig. <xref ref-type="fig" rid="F16">16A, B</xref>).</p><fig id="F16" position="float" orientation="portrait"><object-id xmlns:xlink="http://www.w3.org/1999/xlink" content-type="doi" xlink:type="simple">10.3897/zookeys.1247.148607.figure16</object-id><object-id xmlns:xlink="http://www.w3.org/1999/xlink" content-type="arpha" xlink:type="simple">5C949F8A-749C-5D65-AA32-23890437EF0D</object-id><label>Figure 16.</label><caption><p>Live coloration of <italic><tp:taxon-name><tp:taxon-name-part taxon-name-part-type="genus" reg="Caridina">Caridina</tp:taxon-name-part><tp:taxon-name-part taxon-name-part-type="species" reg="tamkim">tamkim</tp:taxon-name-part></tp:taxon-name></italic> sp. nov. <bold>A.</bold><named-content xmlns:xlink="http://www.w3.org/1999/xlink" content-type="dwc:institutional_code" xlink:title="Museum für Naturkunde" xlink:href="http://grbio.org/institution/museum-f%C3%BCr-naturkunde-berlin-zoological-collections" xlink:type="simple">ZMB</named-content> 32924; <bold>B.</bold><named-content xmlns:xlink="http://www.w3.org/1999/xlink" content-type="dwc:institutional_code" xlink:title="Museum für Naturkunde" xlink:href="http://grbio.org/institution/museum-f%C3%BCr-naturkunde-berlin-zoological-collections" xlink:type="simple">ZMB</named-content> 33814, collected in Cao Bang Province, Vietnam.</p></caption><graphic xmlns:xlink="http://www.w3.org/1999/xlink" xlink:href="zookeys-1247-151_article-148607__-g016.jpg" position="float" orientation="portrait" xlink:type="simple" id="oo_1382289.jpg"><uri content-type="original_file" xlink:type="simple">https://binary.pensoft.net/fig/1382289</uri></graphic></fig></tp:treatment-sec><tp:treatment-sec sec-type="Reproductive biology" id="SECID0ESRBI"><title>Reproductive biology.</title><p>Four ovigerous females, <named-content xmlns:xlink="http://www.w3.org/1999/xlink" content-type="dwc:institutional_code" xlink:title="Museum für Naturkunde" xlink:href="http://grbio.org/institution/museum-f%C3%BCr-naturkunde-berlin-zoological-collections" xlink:type="simple">ZMB</named-content> 33814, <abbrev xmlns:xlink="http://www.w3.org/1999/xlink" xlink:title="carapace length" id="ABBRID0E3RBI" xlink:type="simple">cl</abbrev> 5.0 mm, undeveloped eggs 1.1 × 0.7 mm, <abbrev xmlns:xlink="http://www.w3.org/1999/xlink" xlink:title="carapace length" id="ABBRID0EASBI" xlink:type="simple">cl</abbrev> 5.5 mm, eggs with eyespots 1.1 mm × 0.8 mm.</p></tp:treatment-sec><tp:treatment-sec sec-type="variation" id="SECID0EESBI"><title>Variation.</title><p>There are variations between the populations of the new species on the length of the rostrum, stylocerite, and number of teeth on rostrum. In general, compared to the specimens from the type locality and the nearby locality (ca 3 km, <named-content xmlns:xlink="http://www.w3.org/1999/xlink" content-type="dwc:institutional_code" xlink:title="Museum für Naturkunde" xlink:href="http://grbio.org/institution/museum-f%C3%BCr-naturkunde-berlin-zoological-collections" xlink:type="simple">ZMB</named-content> 32923) with the specimens from <named-content xmlns:xlink="http://www.w3.org/1999/xlink" content-type="dwc:institutional_code" xlink:title="Museum für Naturkunde" xlink:href="http://grbio.org/institution/museum-f%C3%BCr-naturkunde-berlin-zoological-collections" xlink:type="simple">ZMB</named-content> 33814, <named-content xmlns:xlink="http://www.w3.org/1999/xlink" content-type="dwc:institutional_code" xlink:title="Museum für Naturkunde" xlink:href="http://grbio.org/institution/museum-f%C3%BCr-naturkunde-berlin-zoological-collections" xlink:type="simple">ZMB</named-content> 33793, and <named-content xmlns:xlink="http://www.w3.org/1999/xlink" content-type="dwc:institutional_code" xlink:title="Museum für Naturkunde" xlink:href="http://grbio.org/institution/museum-f%C3%BCr-naturkunde-berlin-zoological-collections" xlink:type="simple">ZMB</named-content> 33788 they showed shorter rostrum (can reach only to the end of the basal segment of antennular peduncle vs reaching to the middle of the second segment of the antennular peduncle), lower number of teeth on the rostrum dorsal (up to 8 teeth vs up to 12 teeth) and shorter stylocerite (reaching to the end of the basal segment of the antennular peduncle vs reaching to the beginning of the second segment).</p></tp:treatment-sec><tp:treatment-sec sec-type="etymology" id="SECID0E1SBI"><title>Etymology.</title><p>The new species is named after the type locality, Tam Kim Commune. The name is used as a noun in apposition.</p></tp:treatment-sec><tp:treatment-sec sec-type="habitat" id="SECID0E6SBI"><title>Habitat.</title><p>This new species was found in small streams and pools running through the forest. The substratum includes sand, gravel, and bedrock in a water depth of 0.2–0.4 m (Fig. <xref ref-type="fig" rid="F17">17</xref>).</p><fig id="F17" position="float" orientation="portrait"><object-id xmlns:xlink="http://www.w3.org/1999/xlink" content-type="doi" xlink:type="simple">10.3897/zookeys.1247.148607.figure17</object-id><object-id xmlns:xlink="http://www.w3.org/1999/xlink" content-type="arpha" xlink:type="simple">A06D9023-8F06-5362-A66C-2E74401F1B36</object-id><label>Figure 17.</label><caption><p>Habitat of <italic><tp:taxon-name><tp:taxon-name-part taxon-name-part-type="genus" reg="Caridina">Caridina</tp:taxon-name-part><tp:taxon-name-part taxon-name-part-type="species" reg="tamkim">tamkim</tp:taxon-name-part></tp:taxon-name></italic> sp. nov. (<named-content xmlns:xlink="http://www.w3.org/1999/xlink" content-type="dwc:institutional_code" xlink:title="Museum für Naturkunde" xlink:href="http://grbio.org/institution/museum-f%C3%BCr-naturkunde-berlin-zoological-collections" xlink:type="simple">ZMB</named-content> 33814) in Cao Bang Province, Vietnam.</p></caption><graphic xmlns:xlink="http://www.w3.org/1999/xlink" xlink:href="zookeys-1247-151_article-148607__-g017.jpg" position="float" orientation="portrait" xlink:type="simple" id="oo_1382290.jpg"><uri content-type="original_file" xlink:type="simple">https://binary.pensoft.net/fig/1382290</uri></graphic></fig></tp:treatment-sec><tp:treatment-sec sec-type="distribution" id="SECID0EFUBI"><title>Distribution.</title><p>This species is only distributed in Nguyen Binh District, Cao Bang Province in the high elevation from 500 m to 800 m. The estimated area of occupancy is less than 1000 km<sup>2</sup>.</p></tp:treatment-sec><tp:treatment-sec sec-type="Molecular phylogenetic results" id="SECID0ENUBI"><title>Molecular phylogenetic results.</title><p><italic><tp:taxon-name><tp:taxon-name-part taxon-name-part-type="genus" reg="Caridina">Caridina</tp:taxon-name-part><tp:taxon-name-part taxon-name-part-type="species" reg="tamkim">tamkim</tp:taxon-name-part></tp:taxon-name></italic> sp. nov. is well supported as the sister group a clade comprising <italic><tp:taxon-name><tp:taxon-name-part taxon-name-part-type="genus" reg="Caridina">C.</tp:taxon-name-part><tp:taxon-name-part taxon-name-part-type="species" reg="namdat">namdat</tp:taxon-name-part></tp:taxon-name></italic>, <italic><tp:taxon-name><tp:taxon-name-part taxon-name-part-type="genus" reg="Caridina">C.</tp:taxon-name-part><tp:taxon-name-part taxon-name-part-type="species" reg="pacbo">pacbo</tp:taxon-name-part></tp:taxon-name></italic> and <italic><tp:taxon-name><tp:taxon-name-part taxon-name-part-type="genus" reg="Caridina">C.</tp:taxon-name-part><tp:taxon-name-part taxon-name-part-type="species" reg="pseudoserrata">pseudoserrata</tp:taxon-name-part></tp:taxon-name></italic>. (Fig. <xref ref-type="fig" rid="F18">18</xref>). The minimum genetic divergence (p-distance) to a species within that clade (<italic><tp:taxon-name><tp:taxon-name-part taxon-name-part-type="genus" reg="Caridina">C.</tp:taxon-name-part><tp:taxon-name-part taxon-name-part-type="species" reg="namdat">namdat</tp:taxon-name-part></tp:taxon-name></italic>) is 9.5% (<abbrev xmlns:xlink="http://www.w3.org/1999/xlink" xlink:title="mitochondrial cytochrome oxidase subunit I" id="ABBRID0EOWBI" xlink:type="simple">COI</abbrev>) and 3.9% (<abbrev xmlns:xlink="http://www.w3.org/1999/xlink" xlink:title="16S ribosomal RNA" id="ABBRID0ESWBI" xlink:type="simple">16S</abbrev>), respectively (Suppl. materials <xref ref-type="supplementary-material" rid="S1">1</xref>, <xref ref-type="supplementary-material" rid="S2">2</xref>).</p><fig id="F18" position="float" orientation="portrait"><object-id xmlns:xlink="http://www.w3.org/1999/xlink" content-type="doi" xlink:type="simple">10.3897/zookeys.1247.148607.figure18</object-id><object-id xmlns:xlink="http://www.w3.org/1999/xlink" content-type="arpha" xlink:type="simple">26FD70DC-8F5A-5504-B726-EA8D9E737659</object-id><label>Figure 18.</label><caption><p>Bayesian Inference phylogram showing the relationships of the four new species of <italic><tp:taxon-name><tp:taxon-name-part taxon-name-part-type="genus" reg="Caridina">Caridina</tp:taxon-name-part></tp:taxon-name></italic> to other Vietnamese atyids, based on the analysis of two mitochondrial gene fragments. Numbers on branches show Bayesian posterior probabilities (&gt;0.7) and <abbrev xmlns:xlink="http://www.w3.org/1999/xlink" xlink:title="Maximum likelihood" id="ABBRID0ENXBI" xlink:type="simple">ML</abbrev> bootstrap values (&gt;70). An asterisk (*) indicates nodes with full support (1/100) in both analyses. The scale bar indicates the substitution rate. Numbers in brackets give the DNA accession number at MfN (MfN DNA Crust). See Table <xref ref-type="table" rid="T1">1</xref> for information on the sequenced specimens.</p></caption><graphic xmlns:xlink="http://www.w3.org/1999/xlink" xlink:href="zookeys-1247-151_article-148607__-g018.jpg" position="float" orientation="portrait" xlink:type="simple" id="oo_1382291.jpg"><uri content-type="original_file" xlink:type="simple">https://binary.pensoft.net/fig/1382291</uri></graphic></fig></tp:treatment-sec><tp:treatment-sec sec-type="remarks" id="SECID0E1XBI"><title>Remarks.</title><p><italic><tp:taxon-name><tp:taxon-name-part taxon-name-part-type="genus" reg="Caridina">Caridina</tp:taxon-name-part><tp:taxon-name-part taxon-name-part-type="species" reg="tamkim">tamkim</tp:taxon-name-part></tp:taxon-name></italic>, new species, looks similar to <italic><tp:taxon-name><tp:taxon-name-part taxon-name-part-type="genus" reg="Caridina">C.</tp:taxon-name-part><tp:taxon-name-part taxon-name-part-type="species" reg="pacbo">pacbo</tp:taxon-name-part></tp:taxon-name></italic> in the shape of the rostrum and the male first pleopod (<xref ref-type="bibr" rid="B18">Do et al. 2020</xref>). However, it can be distinguished by a suite of characteristics: the lower number of teeth in the rostrum (0–8+0–4/0–2 vs 5–12+2–6/0–3); stylocerite extending (mostly reaching to end of basal segment, sometimes to the beginning of second segment vs reaching to the middle of the second segment of the antennular peduncle); slender merus of the first pereiopod (2.39–2.67 × as long as wide vs 2.75–3.8 × as long as wide); slender chela and merus of second pereiopod (3.16–3.5 × as long as wide vs 2.67–3.09 × as long as wide, 5.92–6.38 × as long as wide vs 5.0–5.86 × as long as wide, respectively); the distal margins of the endopod of the male first pleopod (slightly extended on both left and right sides vs not extended) (Figs <xref ref-type="fig" rid="F14">14A, B</xref>, <xref ref-type="fig" rid="F15">15A, B, G, H</xref>; cf. <xref ref-type="bibr" rid="B18">Do et al. 2020</xref>: figs 5A, B, 6A, B, G, H).</p></tp:treatment-sec><tp:treatment-sec><!--Section generated to contain objects referenced in tp:taxon-treatment.--><table-wrap id="T1" position="float" orientation="portrait"><label>Table 1.</label><caption><p>Specimens of atyid taxa used for DNA sequencing.</p></caption><table id="TID0E5RBG" rules="all"><tbody><tr><th rowspan="2" colspan="1">Species</th><th rowspan="1" colspan="1">Museum acc. no.</th><th rowspan="2" colspan="1">Locality</th><th rowspan="1" colspan="2">GenBank acc. no.</th></tr><tr><th rowspan="1" colspan="1">(DNA lab code)</th><th rowspan="1" colspan="1">
                <abbrev xmlns:xlink="http://www.w3.org/1999/xlink" xlink:title="mitochondrial cytochrome oxidase subunit I" id="ABBRID0EAPAC" xlink:type="simple">COI</abbrev>
              </th><th rowspan="1" colspan="1">
                <abbrev xmlns:xlink="http://www.w3.org/1999/xlink" xlink:title="16S ribosomal RNA" id="ABBRID0EIPAC" xlink:type="simple">16S</abbrev>
              </th></tr><tr><td rowspan="1" colspan="1">
                <italic>
                  <tp:taxon-name><tp:taxon-name-part taxon-name-part-type="genus" reg="Atya">Atya</tp:taxon-name-part><tp:taxon-name-part taxon-name-part-type="species" reg="gabonensis">gabonensis</tp:taxon-name-part></tp:taxon-name>
                </italic>
              </td><td rowspan="1" colspan="1">MfN (DNA Crust 437)</td><td rowspan="1" colspan="1">West Africa (pet trade)</td><td rowspan="1" colspan="1" style="color: #396ba6">
                <ext-link xmlns:xlink="http://www.w3.org/1999/xlink" xlink:href="EF489962" ext-link-type="gen" xlink:type="simple">EF489962</ext-link>
              </td><td rowspan="1" colspan="1" style="color: #396ba6">
                <ext-link xmlns:xlink="http://www.w3.org/1999/xlink" xlink:href="EF489989" ext-link-type="gen" xlink:type="simple">EF489989</ext-link>
              </td></tr><tr><td rowspan="1" colspan="1">
                <italic>
                  <tp:taxon-name><tp:taxon-name-part taxon-name-part-type="genus" reg="Atya">Atya</tp:taxon-name-part><tp:taxon-name-part taxon-name-part-type="species" reg="scabra">scabra</tp:taxon-name-part></tp:taxon-name>
                </italic>
              </td><td rowspan="1" colspan="1">MfN (DNA Crust 510)</td><td rowspan="1" colspan="1">Panama (pet trade)</td><td rowspan="1" colspan="1" style="color: #396ba6">
                <ext-link xmlns:xlink="http://www.w3.org/1999/xlink" xlink:href="EF489964" ext-link-type="gen" xlink:type="simple">EF489964</ext-link>
              </td><td rowspan="1" colspan="1" style="color: #396ba6">
                <ext-link xmlns:xlink="http://www.w3.org/1999/xlink" xlink:href="EF489985" ext-link-type="gen" xlink:type="simple">EF489985</ext-link>
              </td></tr><tr><td rowspan="1" colspan="1">
                <italic>
                  <tp:taxon-name><tp:taxon-name-part taxon-name-part-type="genus" reg="Atyopsis">Atyopsis</tp:taxon-name-part><tp:taxon-name-part taxon-name-part-type="species" reg="moluccensis">moluccensis</tp:taxon-name-part></tp:taxon-name>
                </italic>
              </td><td rowspan="1" colspan="1">MfN (DNA Crust 222)</td><td rowspan="1" colspan="1">Indo Pacific region (pet shop in Germany)</td><td rowspan="1" colspan="1" style="color: #396ba6">
                <ext-link xmlns:xlink="http://www.w3.org/1999/xlink" xlink:href="DQ681246" ext-link-type="gen" xlink:type="simple">DQ681246</ext-link>
              </td><td rowspan="1" colspan="1" style="color: #396ba6">
                <ext-link xmlns:xlink="http://www.w3.org/1999/xlink" xlink:href="DQ681281" ext-link-type="gen" xlink:type="simple">DQ681281</ext-link>
              </td></tr><tr><td rowspan="1" colspan="1">
                <italic>
                  <tp:taxon-name><tp:taxon-name-part taxon-name-part-type="genus" reg="Atyopsis">Atyopsis</tp:taxon-name-part><tp:taxon-name-part taxon-name-part-type="species" reg="spinipes">spinipes</tp:taxon-name-part></tp:taxon-name>
                </italic>
              </td><td rowspan="1" colspan="1"><named-content xmlns:xlink="http://www.w3.org/1999/xlink" content-type="dwc:institutional_code" xlink:title="Museum für Naturkunde" xlink:href="http://grbio.org/institution/museum-f%C3%BCr-naturkunde-berlin-zoological-collections" xlink:type="simple">ZMB</named-content> 29779 (779)</td><td rowspan="1" colspan="1">Indonesia, Aceh, Aceh Selatan</td><td rowspan="1" colspan="1" style="color: #396ba6">
                <ext-link xmlns:xlink="http://www.w3.org/1999/xlink" xlink:href="PV644212" ext-link-type="gen" xlink:type="simple">PV644212</ext-link>
              </td><td rowspan="1" colspan="1" style="color: #396ba6">
                <ext-link xmlns:xlink="http://www.w3.org/1999/xlink" xlink:href="PV642627" ext-link-type="gen" xlink:type="simple">PV642627</ext-link>
              </td></tr><tr><td rowspan="1" colspan="1">
                <italic>
                  <tp:taxon-name><tp:taxon-name-part taxon-name-part-type="genus" reg="Caridina">Caridina</tp:taxon-name-part><tp:taxon-name-part taxon-name-part-type="species" reg="caobangensis">caobangensis</tp:taxon-name-part></tp:taxon-name>
                </italic>
              </td><td rowspan="1" colspan="1"><named-content xmlns:xlink="http://www.w3.org/1999/xlink" content-type="dwc:institutional_code" xlink:title="Museum für Naturkunde" xlink:href="http://grbio.org/institution/museum-f%C3%BCr-naturkunde-berlin-zoological-collections" xlink:type="simple">ZMB</named-content> 30255 (1942)</td><td rowspan="1" colspan="1">Vietnam, Cao Bang, Ha Quang, Truong Ha, Pac Bo</td><td rowspan="1" colspan="1" style="color: #396ba6">
                <ext-link xmlns:xlink="http://www.w3.org/1999/xlink" xlink:href="MT526826" ext-link-type="gen" xlink:type="simple">MT526826</ext-link>
              </td><td rowspan="1" colspan="1" style="color: #396ba6">
                <ext-link xmlns:xlink="http://www.w3.org/1999/xlink" xlink:href="MT526809" ext-link-type="gen" xlink:type="simple">MT526809</ext-link>
              </td></tr><tr><td rowspan="1" colspan="1">
                <italic>
                  <tp:taxon-name><tp:taxon-name-part taxon-name-part-type="genus" reg="Caridina">Caridina</tp:taxon-name-part><tp:taxon-name-part taxon-name-part-type="species" reg="cantonensis">cantonensis</tp:taxon-name-part></tp:taxon-name>
                </italic>
              </td><td rowspan="1" colspan="1"><named-content xmlns:xlink="http://www.w3.org/1999/xlink" content-type="dwc:institutional_code" xlink:title="Museum für Naturkunde" xlink:href="http://grbio.org/institution/museum-f%C3%BCr-naturkunde-berlin-zoological-collections" xlink:type="simple">ZMB</named-content> 32183 (669)</td><td rowspan="1" colspan="1">China, Zuhai</td><td rowspan="1" colspan="1" style="color: #396ba6">
                <ext-link xmlns:xlink="http://www.w3.org/1999/xlink" xlink:href="KP168758" ext-link-type="gen" xlink:type="simple">KP168758</ext-link>
              </td><td rowspan="1" colspan="1" style="color: #396ba6">
                <ext-link xmlns:xlink="http://www.w3.org/1999/xlink" xlink:href="KP168717" ext-link-type="gen" xlink:type="simple">KP168717</ext-link>
              </td></tr><tr><td rowspan="1" colspan="1">
                <italic>
                  <tp:taxon-name><tp:taxon-name-part taxon-name-part-type="genus" reg="Caridina">Caridina</tp:taxon-name-part><tp:taxon-name-part taxon-name-part-type="species" reg="clinata">clinata</tp:taxon-name-part></tp:taxon-name>
                </italic>
              </td><td rowspan="1" colspan="1"><named-content xmlns:xlink="http://www.w3.org/1999/xlink" content-type="dwc:institutional_code" xlink:title="Museum für Naturkunde" xlink:href="http://grbio.org/institution/museum-f%C3%BCr-naturkunde-berlin-zoological-collections" xlink:type="simple">ZMB</named-content> 31777 (2511)</td><td rowspan="1" colspan="1">Vietnam, Ninh Binh, Cuc Phuong</td><td rowspan="1" colspan="1" style="color: #396ba6">
                <ext-link xmlns:xlink="http://www.w3.org/1999/xlink" xlink:href="MT526827" ext-link-type="gen" xlink:type="simple">MT526827</ext-link>
              </td><td rowspan="1" colspan="1" style="color: #396ba6">
                <ext-link xmlns:xlink="http://www.w3.org/1999/xlink" xlink:href="MT526810" ext-link-type="gen" xlink:type="simple">MT526810</ext-link>
              </td></tr><tr><td rowspan="2" colspan="1">
                <italic>
                  <tp:taxon-name><tp:taxon-name-part taxon-name-part-type="genus" reg="Caridina">Caridina</tp:taxon-name-part><tp:taxon-name-part taxon-name-part-type="species" reg="cucphuongensis">cucphuongensis</tp:taxon-name-part></tp:taxon-name>
                </italic>
              </td><td rowspan="1" colspan="1"><named-content xmlns:xlink="http://www.w3.org/1999/xlink" content-type="dwc:institutional_code" xlink:title="Museum für Naturkunde" xlink:href="http://grbio.org/institution/museum-f%C3%BCr-naturkunde-berlin-zoological-collections" xlink:type="simple">ZMB</named-content> 30234 (2093)</td><td rowspan="2" colspan="1">Vietnam, Ninh Binh, Cuc Phuong</td><td rowspan="1" colspan="1" style="color: #396ba6">
                <ext-link xmlns:xlink="http://www.w3.org/1999/xlink" xlink:href="PV644218" ext-link-type="gen" xlink:type="simple">PV644218</ext-link>
              </td><td rowspan="1" colspan="1" style="color: #396ba6">
                <ext-link xmlns:xlink="http://www.w3.org/1999/xlink" xlink:href="PV642634" ext-link-type="gen" xlink:type="simple">PV642634</ext-link>
              </td></tr><tr><td rowspan="1" colspan="1"><named-content xmlns:xlink="http://www.w3.org/1999/xlink" content-type="dwc:institutional_code" xlink:title="Museum für Naturkunde" xlink:href="http://grbio.org/institution/museum-f%C3%BCr-naturkunde-berlin-zoological-collections" xlink:type="simple">ZMB</named-content> 31744 (2503)</td><td rowspan="1" colspan="1" style="color: #396ba6">
                <ext-link xmlns:xlink="http://www.w3.org/1999/xlink" xlink:href="MT526828" ext-link-type="gen" xlink:type="simple">MT526828</ext-link>
              </td><td rowspan="1" colspan="1" style="color: #396ba6">
                <ext-link xmlns:xlink="http://www.w3.org/1999/xlink" xlink:href="MT526811" ext-link-type="gen" xlink:type="simple">MT526811</ext-link>
              </td></tr><tr><td rowspan="1" colspan="1">
                <italic>
                  <tp:taxon-name><tp:taxon-name-part taxon-name-part-type="genus" reg="Caridina">Caridina</tp:taxon-name-part><tp:taxon-name-part taxon-name-part-type="species" reg="gracilipes">gracilipes</tp:taxon-name-part></tp:taxon-name>
                </italic>
              </td><td rowspan="1" colspan="1"><named-content xmlns:xlink="http://www.w3.org/1999/xlink" content-type="dwc:institutional_code" xlink:title="Museum für Naturkunde" xlink:href="http://grbio.org/institution/museum-f%C3%BCr-naturkunde-berlin-zoological-collections" xlink:type="simple">ZMB</named-content> 30231 (2089)</td><td rowspan="1" colspan="1">Vietnam, Hai Phong, Thuy Nguyen</td><td rowspan="1" colspan="1" style="color: #396ba6">
                <ext-link xmlns:xlink="http://www.w3.org/1999/xlink" xlink:href="MT526829" ext-link-type="gen" xlink:type="simple">MT526829</ext-link>
              </td><td rowspan="1" colspan="1" style="color: #396ba6">
                <ext-link xmlns:xlink="http://www.w3.org/1999/xlink" xlink:href="MT526812" ext-link-type="gen" xlink:type="simple">MT526812</ext-link>
              </td></tr><tr><td rowspan="2" colspan="1">
                <italic>
                  <tp:taxon-name><tp:taxon-name-part taxon-name-part-type="genus" reg="Caridina">Caridina</tp:taxon-name-part><tp:taxon-name-part taxon-name-part-type="species" reg="haivanensis">haivanensis</tp:taxon-name-part></tp:taxon-name>
                </italic>
              </td><td rowspan="1" colspan="1"><named-content xmlns:xlink="http://www.w3.org/1999/xlink" content-type="dwc:institutional_code" xlink:title="Museum für Naturkunde" xlink:href="http://grbio.org/institution/museum-f%C3%BCr-naturkunde-berlin-zoological-collections" xlink:type="simple">ZMB</named-content> 30304-1 (2042)</td><td rowspan="2" colspan="1">Vietnam, Thua Thien-Hue, Hai Van</td><td rowspan="1" colspan="1" style="color: #396ba6">
                <ext-link xmlns:xlink="http://www.w3.org/1999/xlink" xlink:href="PV644215" ext-link-type="gen" xlink:type="simple">PV644215</ext-link>
              </td><td rowspan="1" colspan="1" style="color: #396ba6">
                <ext-link xmlns:xlink="http://www.w3.org/1999/xlink" xlink:href="PV642631" ext-link-type="gen" xlink:type="simple">PV642631</ext-link>
              </td></tr><tr><td rowspan="1" colspan="1"><named-content xmlns:xlink="http://www.w3.org/1999/xlink" content-type="dwc:institutional_code" xlink:title="Museum für Naturkunde" xlink:href="http://grbio.org/institution/museum-f%C3%BCr-naturkunde-berlin-zoological-collections" xlink:type="simple">ZMB</named-content> 30304-2 (2043)</td><td rowspan="1" colspan="1" style="color: #396ba6">
                <ext-link xmlns:xlink="http://www.w3.org/1999/xlink" xlink:href="PV644216" ext-link-type="gen" xlink:type="simple">PV644216</ext-link>
              </td><td rowspan="1" colspan="1" style="color: #396ba6">
                <ext-link xmlns:xlink="http://www.w3.org/1999/xlink" xlink:href="PV642632" ext-link-type="gen" xlink:type="simple">PV642632</ext-link>
              </td></tr><tr><td rowspan="1" colspan="1">
                <italic>
                  <tp:taxon-name><tp:taxon-name-part taxon-name-part-type="genus" reg="Caridina">Caridina</tp:taxon-name-part><tp:taxon-name-part taxon-name-part-type="species" reg="lanceifrons">lanceifrons</tp:taxon-name-part></tp:taxon-name>
                </italic>
              </td><td rowspan="1" colspan="1"><named-content xmlns:xlink="http://www.w3.org/1999/xlink" content-type="dwc:institutional_code" xlink:title="Museum für Naturkunde" xlink:href="http://grbio.org/institution/museum-f%C3%BCr-naturkunde-berlin-zoological-collections" xlink:type="simple">ZMB</named-content> 29638 (1954)</td><td rowspan="1" colspan="1">Vietnam, Hoa Binh, Da Bac</td><td rowspan="1" colspan="1" style="color: #396ba6">
                <ext-link xmlns:xlink="http://www.w3.org/1999/xlink" xlink:href="MT526831" ext-link-type="gen" xlink:type="simple">MT526831</ext-link>
              </td><td rowspan="1" colspan="1" style="color: #396ba6">
                <ext-link xmlns:xlink="http://www.w3.org/1999/xlink" xlink:href="MT526814" ext-link-type="gen" xlink:type="simple">MT526814</ext-link>
              </td></tr><tr><td rowspan="1" colspan="1">
                <italic>
                  <tp:taxon-name><tp:taxon-name-part taxon-name-part-type="genus" reg="Caridina">Caridina</tp:taxon-name-part><tp:taxon-name-part taxon-name-part-type="species" reg="macrophora">macrophora</tp:taxon-name-part></tp:taxon-name>
                </italic>
              </td><td rowspan="1" colspan="1"><named-content xmlns:xlink="http://www.w3.org/1999/xlink" content-type="dwc:institutional_code" xlink:title="Museum für Naturkunde" xlink:href="http://grbio.org/institution/museum-f%C3%BCr-naturkunde-berlin-zoological-collections" xlink:type="simple">ZMB</named-content> 30263 (1958)</td><td rowspan="1" colspan="1">Vietnam, Hai Phong, Thuy Nguyen</td><td rowspan="1" colspan="1" style="color: #396ba6">
                <ext-link xmlns:xlink="http://www.w3.org/1999/xlink" xlink:href="MT526832" ext-link-type="gen" xlink:type="simple">MT526832</ext-link>
              </td><td rowspan="1" colspan="1" style="color: #396ba6">
                <ext-link xmlns:xlink="http://www.w3.org/1999/xlink" xlink:href="MT52681" ext-link-type="gen" xlink:type="simple">MT52681</ext-link>
              </td></tr><tr><td rowspan="3" colspan="1">
                <italic>
                  <tp:taxon-name><tp:taxon-name-part taxon-name-part-type="genus" reg="Caridina">Caridina</tp:taxon-name-part><tp:taxon-name-part taxon-name-part-type="species" reg="namdat">namdat</tp:taxon-name-part></tp:taxon-name>
                </italic>
              </td><td rowspan="1" colspan="1"><named-content xmlns:xlink="http://www.w3.org/1999/xlink" content-type="dwc:institutional_code" xlink:title="Museum für Naturkunde" xlink:href="http://grbio.org/institution/museum-f%C3%BCr-naturkunde-berlin-zoological-collections" xlink:type="simple">ZMB</named-content> 30341-3 (2540)</td><td rowspan="3" colspan="1">Vietnam, Bac Kan, Cho Moi, Tan Son, Nam Dat</td><td rowspan="1" colspan="1" style="color: #396ba6">
                <ext-link xmlns:xlink="http://www.w3.org/1999/xlink" xlink:href="MZ484397" ext-link-type="gen" xlink:type="simple">MZ484397</ext-link>
              </td><td rowspan="1" colspan="1" style="color: #396ba6">
                <ext-link xmlns:xlink="http://www.w3.org/1999/xlink" xlink:href="MZ484401" ext-link-type="gen" xlink:type="simple">MZ484401</ext-link>
              </td></tr><tr><td rowspan="1" colspan="1"><named-content xmlns:xlink="http://www.w3.org/1999/xlink" content-type="dwc:institutional_code" xlink:title="Museum für Naturkunde" xlink:href="http://grbio.org/institution/museum-f%C3%BCr-naturkunde-berlin-zoological-collections" xlink:type="simple">ZMB</named-content> 30341-4 (2541)</td><td rowspan="1" colspan="1" style="color: #396ba6">
                <ext-link xmlns:xlink="http://www.w3.org/1999/xlink" xlink:href="MZ484398" ext-link-type="gen" xlink:type="simple">MZ484398</ext-link>
              </td><td rowspan="1" colspan="1" style="color: #396ba6">
                <ext-link xmlns:xlink="http://www.w3.org/1999/xlink" xlink:href="MZ484402" ext-link-type="gen" xlink:type="simple">MZ484402</ext-link>
              </td></tr><tr><td rowspan="1" colspan="1"><named-content xmlns:xlink="http://www.w3.org/1999/xlink" content-type="dwc:institutional_code" xlink:title="Museum für Naturkunde" xlink:href="http://grbio.org/institution/museum-f%C3%BCr-naturkunde-berlin-zoological-collections" xlink:type="simple">ZMB</named-content> 30342 (2543)</td><td rowspan="1" colspan="1" style="color: #396ba6">
                <ext-link xmlns:xlink="http://www.w3.org/1999/xlink" xlink:href="MZ484399" ext-link-type="gen" xlink:type="simple">MZ484399</ext-link>
              </td><td rowspan="1" colspan="1" style="color: #396ba6">
                <ext-link xmlns:xlink="http://www.w3.org/1999/xlink" xlink:href="MZ484403" ext-link-type="gen" xlink:type="simple">MZ484403</ext-link>
              </td></tr><tr><td rowspan="2" colspan="1"><italic><tp:taxon-name><tp:taxon-name-part taxon-name-part-type="genus" reg="Caridina">Caridina</tp:taxon-name-part><tp:taxon-name-part taxon-name-part-type="species" reg="ngocson">ngocson</tp:taxon-name-part></tp:taxon-name></italic> sp. nov.</td><td rowspan="1" colspan="1"><named-content xmlns:xlink="http://www.w3.org/1999/xlink" content-type="dwc:institutional_code" xlink:title="Museum für Naturkunde" xlink:href="http://grbio.org/institution/museum-f%C3%BCr-naturkunde-berlin-zoological-collections" xlink:type="simple">ZMB</named-content> 30276-1 (1984)</td><td rowspan="2" colspan="1">Vietnam, Hoa Binh, Lac Son, Ngoc Son</td><td rowspan="1" colspan="1" style="color: #396ba6">
                <ext-link xmlns:xlink="http://www.w3.org/1999/xlink" xlink:href="PV644213" ext-link-type="gen" xlink:type="simple">PV644213</ext-link>
              </td><td rowspan="1" colspan="1" style="color: #396ba6">
                <ext-link xmlns:xlink="http://www.w3.org/1999/xlink" xlink:href="PV642628" ext-link-type="gen" xlink:type="simple">PV642628</ext-link>
              </td></tr><tr><td rowspan="1" colspan="1"><named-content xmlns:xlink="http://www.w3.org/1999/xlink" content-type="dwc:institutional_code" xlink:title="Museum für Naturkunde" xlink:href="http://grbio.org/institution/museum-f%C3%BCr-naturkunde-berlin-zoological-collections" xlink:type="simple">ZMB</named-content> 30276-2 (1985)</td><td rowspan="1" colspan="1" style="color: #396ba6">
                <ext-link xmlns:xlink="http://www.w3.org/1999/xlink" xlink:href="PV644214" ext-link-type="gen" xlink:type="simple">PV644214</ext-link>
              </td><td rowspan="1" colspan="1" style="color: #396ba6">
                <ext-link xmlns:xlink="http://www.w3.org/1999/xlink" xlink:href="PV642629" ext-link-type="gen" xlink:type="simple">PV642629</ext-link>
              </td></tr><tr><td rowspan="1" colspan="1">
                <italic>
                  <tp:taxon-name><tp:taxon-name-part taxon-name-part-type="genus" reg="Caridina">Caridina</tp:taxon-name-part><tp:taxon-name-part taxon-name-part-type="species" reg="nguyeni">nguyeni</tp:taxon-name-part></tp:taxon-name>
                </italic>
              </td><td rowspan="1" colspan="1"><named-content xmlns:xlink="http://www.w3.org/1999/xlink" content-type="dwc:institutional_code" xlink:title="Museum für Naturkunde" xlink:href="http://grbio.org/institution/museum-f%C3%BCr-naturkunde-berlin-zoological-collections" xlink:type="simple">ZMB</named-content> 30280 (1993)</td><td rowspan="1" colspan="1">Vietnam, Cao Bang, Ha Quang, Truong Ha, Pac Bo</td><td rowspan="1" colspan="1" style="color: #396ba6">
                <ext-link xmlns:xlink="http://www.w3.org/1999/xlink" xlink:href="MT526833" ext-link-type="gen" xlink:type="simple">MT526833</ext-link>
              </td><td rowspan="1" colspan="1" style="color: #396ba6">
                <ext-link xmlns:xlink="http://www.w3.org/1999/xlink" xlink:href="MT526816" ext-link-type="gen" xlink:type="simple">MT526816</ext-link>
              </td></tr><tr><td rowspan="1" colspan="1">
                <italic>
                  <tp:taxon-name><tp:taxon-name-part taxon-name-part-type="genus" reg="Caridina">Caridina</tp:taxon-name-part><tp:taxon-name-part taxon-name-part-type="species" reg="pacbo">pacbo</tp:taxon-name-part></tp:taxon-name>
                </italic>
              </td><td rowspan="1" colspan="1"><named-content xmlns:xlink="http://www.w3.org/1999/xlink" content-type="dwc:institutional_code" xlink:title="Museum für Naturkunde" xlink:href="http://grbio.org/institution/museum-f%C3%BCr-naturkunde-berlin-zoological-collections" xlink:type="simple">ZMB</named-content> 30295 (2023)</td><td rowspan="1" colspan="1">Vietnam, Cao Bang, Ha Quang, Truong Ha, Pac Bo</td><td rowspan="1" colspan="1" style="color: #396ba6">
                <ext-link xmlns:xlink="http://www.w3.org/1999/xlink" xlink:href="MT526835" ext-link-type="gen" xlink:type="simple">MT526835</ext-link>
              </td><td rowspan="1" colspan="1" style="color: #396ba6">
                <ext-link xmlns:xlink="http://www.w3.org/1999/xlink" xlink:href="MW525213" ext-link-type="gen" xlink:type="simple">MW525213</ext-link>
              </td></tr><tr><td rowspan="1" colspan="1">
                <italic>
                  <tp:taxon-name><tp:taxon-name-part taxon-name-part-type="genus" reg="Caridina">Caridina</tp:taxon-name-part><tp:taxon-name-part taxon-name-part-type="species" reg="peninsularis">peninsularis</tp:taxon-name-part></tp:taxon-name>
                </italic>
              </td><td rowspan="1" colspan="1"><named-content xmlns:xlink="http://www.w3.org/1999/xlink" content-type="dwc:institutional_code" xlink:title="Museum für Naturkunde" xlink:href="http://grbio.org/institution/museum-f%C3%BCr-naturkunde-berlin-zoological-collections" xlink:type="simple">ZMB</named-content> 29341 (391)</td><td rowspan="1" colspan="1">Malaysia, Sarawak, Matan</td><td rowspan="1" colspan="1" style="color: #396ba6">
                <ext-link xmlns:xlink="http://www.w3.org/1999/xlink" xlink:href="PV644211" ext-link-type="gen" xlink:type="simple">PV644211</ext-link>
              </td><td rowspan="1" colspan="1" style="color: #396ba6">
                <ext-link xmlns:xlink="http://www.w3.org/1999/xlink" xlink:href="MN399187" ext-link-type="gen" xlink:type="simple">MN399187</ext-link>
              </td></tr><tr><td rowspan="1" colspan="1">
                <italic>
                  <tp:taxon-name><tp:taxon-name-part taxon-name-part-type="genus" reg="Caridina">Caridina</tp:taxon-name-part><tp:taxon-name-part taxon-name-part-type="species" reg="pseudoserrata">pseudoserrata</tp:taxon-name-part></tp:taxon-name>
                </italic>
              </td><td rowspan="1" colspan="1"><named-content xmlns:xlink="http://www.w3.org/1999/xlink" content-type="dwc:institutional_code" xlink:title="Museum für Naturkunde" xlink:href="http://grbio.org/institution/museum-f%C3%BCr-naturkunde-berlin-zoological-collections" xlink:type="simple">ZMB</named-content> 30343 (2544)</td><td rowspan="1" colspan="1">Vietnam, Cao Bang, Quang Yen, Tu Do</td><td rowspan="1" colspan="1" style="color: #396ba6">
                <ext-link xmlns:xlink="http://www.w3.org/1999/xlink" xlink:href="MT52683" ext-link-type="gen" xlink:type="simple">MT52683</ext-link>
              </td><td rowspan="1" colspan="1" style="color: #396ba6">
                <ext-link xmlns:xlink="http://www.w3.org/1999/xlink" xlink:href="MT526818" ext-link-type="gen" xlink:type="simple">MT526818</ext-link>
              </td></tr><tr><td rowspan="1" colspan="1">
                <italic>
                  <tp:taxon-name><tp:taxon-name-part taxon-name-part-type="genus" reg="Caridina">Caridina</tp:taxon-name-part><tp:taxon-name-part taxon-name-part-type="species" reg="rubropunctata">rubropunctata</tp:taxon-name-part></tp:taxon-name>
                </italic>
              </td><td rowspan="1" colspan="1"><named-content xmlns:xlink="http://www.w3.org/1999/xlink" content-type="dwc:institutional_code" xlink:title="Museum für Naturkunde" xlink:href="http://grbio.org/institution/museum-f%C3%BCr-naturkunde-berlin-zoological-collections" xlink:type="simple">ZMB</named-content> 30314 (2061)</td><td rowspan="1" colspan="1">Vietnam, Thai Nguyen, Dong Hy, Van Lang</td><td rowspan="1" colspan="1" style="color: #396ba6">
                <ext-link xmlns:xlink="http://www.w3.org/1999/xlink" xlink:href="MT526838" ext-link-type="gen" xlink:type="simple">MT526838</ext-link>
              </td><td rowspan="1" colspan="1" style="color: #396ba6">
                <ext-link xmlns:xlink="http://www.w3.org/1999/xlink" xlink:href="MT526819" ext-link-type="gen" xlink:type="simple">MT526819</ext-link>
              </td></tr><tr><td rowspan="2" colspan="1">
                <italic>
                  <tp:taxon-name><tp:taxon-name-part taxon-name-part-type="genus" reg="Caridina">Caridina</tp:taxon-name-part><tp:taxon-name-part taxon-name-part-type="species" reg="serrata">serrata</tp:taxon-name-part></tp:taxon-name>
                </italic>
              </td><td rowspan="1" colspan="1"><named-content xmlns:xlink="http://www.w3.org/1999/xlink" content-type="dwc:institutional_code" xlink:title="Museum für Naturkunde" xlink:href="http://grbio.org/institution/museum-f%C3%BCr-naturkunde-berlin-zoological-collections" xlink:type="simple">ZMB</named-content> 30306 (2047)</td><td rowspan="1" colspan="1">Vietnam, Quang Nam, Cu Lao Cham Island</td><td rowspan="1" colspan="1" style="color: #396ba6">
                <ext-link xmlns:xlink="http://www.w3.org/1999/xlink" xlink:href="PV644217" ext-link-type="gen" xlink:type="simple">PV644217</ext-link>
              </td><td rowspan="1" colspan="1" style="color: #396ba6">
                <ext-link xmlns:xlink="http://www.w3.org/1999/xlink" xlink:href="PV642633" ext-link-type="gen" xlink:type="simple">PV642633</ext-link>
              </td></tr><tr><td rowspan="1" colspan="1"><named-content xmlns:xlink="http://www.w3.org/1999/xlink" content-type="dwc:institutional_code" xlink:title="Museum für Naturkunde" xlink:href="http://grbio.org/institution/museum-f%C3%BCr-naturkunde-berlin-zoological-collections" xlink:type="simple">ZMB</named-content> 32189 (671)</td><td rowspan="1" colspan="1">China, Hong Kong, Hong Kong Island</td><td rowspan="1" colspan="1" style="color: #396ba6">
                <ext-link xmlns:xlink="http://www.w3.org/1999/xlink" xlink:href="KP168722" ext-link-type="gen" xlink:type="simple">KP168722</ext-link>
              </td><td rowspan="1" colspan="1" style="color: #396ba6">
                <ext-link xmlns:xlink="http://www.w3.org/1999/xlink" xlink:href="KP168793" ext-link-type="gen" xlink:type="simple">KP168793</ext-link>
              </td></tr><tr><td rowspan="5" colspan="1"><italic><tp:taxon-name><tp:taxon-name-part taxon-name-part-type="genus" reg="Caridina">Caridina</tp:taxon-name-part><tp:taxon-name-part taxon-name-part-type="species" reg="tamkim">tamkim</tp:taxon-name-part></tp:taxon-name></italic> sp. nov.</td><td rowspan="1" colspan="1"><named-content xmlns:xlink="http://www.w3.org/1999/xlink" content-type="dwc:institutional_code" xlink:title="Museum für Naturkunde" xlink:href="http://grbio.org/institution/museum-f%C3%BCr-naturkunde-berlin-zoological-collections" xlink:type="simple">ZMB</named-content> 32923 (3556)</td><td rowspan="1" colspan="1">Vietnam, Nguyen Binh District, Tam Kim</td><td rowspan="1" colspan="1" style="color: #396ba6">
                <ext-link xmlns:xlink="http://www.w3.org/1999/xlink" xlink:href="PV644225" ext-link-type="gen" xlink:type="simple">PV644225</ext-link>
              </td><td rowspan="1" colspan="1" style="color: #396ba6">
                <ext-link xmlns:xlink="http://www.w3.org/1999/xlink" xlink:href="PV642642" ext-link-type="gen" xlink:type="simple">PV642642</ext-link>
              </td></tr><tr><td rowspan="1" colspan="1"><named-content xmlns:xlink="http://www.w3.org/1999/xlink" content-type="dwc:institutional_code" xlink:title="Museum für Naturkunde" xlink:href="http://grbio.org/institution/museum-f%C3%BCr-naturkunde-berlin-zoological-collections" xlink:type="simple">ZMB</named-content> 32924-1 (3553)</td><td rowspan="2" colspan="1">Vietnam, Cao Bang, Nguyen Binh, Tam Kim</td><td rowspan="1" colspan="1" style="color: #396ba6">
                <ext-link xmlns:xlink="http://www.w3.org/1999/xlink" xlink:href="PV644224" ext-link-type="gen" xlink:type="simple">PV644224</ext-link>
              </td><td rowspan="1" colspan="1" style="color: #396ba6">
                <ext-link xmlns:xlink="http://www.w3.org/1999/xlink" xlink:href="PV642641" ext-link-type="gen" xlink:type="simple">PV642641</ext-link>
              </td></tr><tr><td rowspan="1" colspan="1"><named-content xmlns:xlink="http://www.w3.org/1999/xlink" content-type="dwc:institutional_code" xlink:title="Museum für Naturkunde" xlink:href="http://grbio.org/institution/museum-f%C3%BCr-naturkunde-berlin-zoological-collections" xlink:type="simple">ZMB</named-content> 32924-2 (3555)</td><td rowspan="1" colspan="1" style="color: #396ba6">
                <ext-link xmlns:xlink="http://www.w3.org/1999/xlink" xlink:href="PV644223" ext-link-type="gen" xlink:type="simple">PV644223</ext-link>
              </td><td rowspan="1" colspan="1" style="color: #396ba6">
                <ext-link xmlns:xlink="http://www.w3.org/1999/xlink" xlink:href="PV642640" ext-link-type="gen" xlink:type="simple">PV642640</ext-link>
              </td></tr><tr><td rowspan="1" colspan="1"><named-content xmlns:xlink="http://www.w3.org/1999/xlink" content-type="dwc:institutional_code" xlink:title="Museum für Naturkunde" xlink:href="http://grbio.org/institution/museum-f%C3%BCr-naturkunde-berlin-zoological-collections" xlink:type="simple">ZMB</named-content> 33788 (3549)</td><td rowspan="2" colspan="1">Vietnam, Cao Bang, Nguyen Binh</td><td rowspan="1" colspan="1" style="color: #396ba6">
                <ext-link xmlns:xlink="http://www.w3.org/1999/xlink" xlink:href="PV644222" ext-link-type="gen" xlink:type="simple">PV644222</ext-link>
              </td><td rowspan="1" colspan="1" style="color: #396ba6">
                <ext-link xmlns:xlink="http://www.w3.org/1999/xlink" xlink:href="PV642639" ext-link-type="gen" xlink:type="simple">PV642639</ext-link>
              </td></tr><tr><td rowspan="1" colspan="1"><named-content xmlns:xlink="http://www.w3.org/1999/xlink" content-type="dwc:institutional_code" xlink:title="Museum für Naturkunde" xlink:href="http://grbio.org/institution/museum-f%C3%BCr-naturkunde-berlin-zoological-collections" xlink:type="simple">ZMB</named-content> 33814-2 (3627)</td><td rowspan="1" colspan="1" style="color: #396ba6">
                <ext-link xmlns:xlink="http://www.w3.org/1999/xlink" xlink:href="PV644226" ext-link-type="gen" xlink:type="simple">PV644226</ext-link>
              </td><td rowspan="1" colspan="1" style="color: #396ba6">
                <ext-link xmlns:xlink="http://www.w3.org/1999/xlink" xlink:href="PV642643" ext-link-type="gen" xlink:type="simple">PV642643</ext-link>
              </td></tr><tr><td rowspan="2" colspan="1"><italic><tp:taxon-name><tp:taxon-name-part taxon-name-part-type="genus" reg="Caridina">Caridina</tp:taxon-name-part><tp:taxon-name-part taxon-name-part-type="species" reg="tanson">tanson</tp:taxon-name-part></tp:taxon-name></italic> sp. nov.</td><td rowspan="1" colspan="1"><named-content xmlns:xlink="http://www.w3.org/1999/xlink" content-type="dwc:institutional_code" xlink:title="Museum für Naturkunde" xlink:href="http://grbio.org/institution/museum-f%C3%BCr-naturkunde-berlin-zoological-collections" xlink:type="simple">ZMB</named-content> 32979-1 (3752)</td><td rowspan="2" colspan="1">Vietnam, Phu Tho, Tan Son, Dong Son</td><td rowspan="1" colspan="1" style="color: #396ba6">
                <ext-link xmlns:xlink="http://www.w3.org/1999/xlink" xlink:href="PV644229" ext-link-type="gen" xlink:type="simple">PV644229</ext-link>
              </td><td rowspan="1" colspan="1" style="color: #396ba6">
                <ext-link xmlns:xlink="http://www.w3.org/1999/xlink" xlink:href="PV642646" ext-link-type="gen" xlink:type="simple">PV642646</ext-link>
              </td></tr><tr><td rowspan="1" colspan="1"><named-content xmlns:xlink="http://www.w3.org/1999/xlink" content-type="dwc:institutional_code" xlink:title="Museum für Naturkunde" xlink:href="http://grbio.org/institution/museum-f%C3%BCr-naturkunde-berlin-zoological-collections" xlink:type="simple">ZMB</named-content> 32979-2 (3753)</td><td rowspan="1" colspan="1" style="color: #396ba6">
                <ext-link xmlns:xlink="http://www.w3.org/1999/xlink" xlink:href="PV644230" ext-link-type="gen" xlink:type="simple">PV644230</ext-link>
              </td><td rowspan="1" colspan="1" style="color: #396ba6">
                <ext-link xmlns:xlink="http://www.w3.org/1999/xlink" xlink:href="PV642647" ext-link-type="gen" xlink:type="simple">PV642647</ext-link>
              </td></tr><tr><td rowspan="3" colspan="1">
                <italic>
                  <tp:taxon-name><tp:taxon-name-part taxon-name-part-type="genus" reg="Caridina">Caridina</tp:taxon-name-part><tp:taxon-name-part taxon-name-part-type="species" reg="thachlam">thachlam</tp:taxon-name-part></tp:taxon-name>
                </italic>
              </td><td rowspan="1" colspan="1"><named-content xmlns:xlink="http://www.w3.org/1999/xlink" content-type="dwc:institutional_code" xlink:title="Museum für Naturkunde" xlink:href="http://grbio.org/institution/museum-f%C3%BCr-naturkunde-berlin-zoological-collections" xlink:type="simple">ZMB</named-content> 30338 (2533)</td><td rowspan="2" colspan="1">Vietnam, Thanh Hoa, Thach Thanh, Thach Lam</td><td rowspan="1" colspan="1" style="color: #396ba6">
                <ext-link xmlns:xlink="http://www.w3.org/1999/xlink" xlink:href="MW505997" ext-link-type="gen" xlink:type="simple">MW505997</ext-link>
              </td><td rowspan="1" colspan="1" style="color: #396ba6">
                <ext-link xmlns:xlink="http://www.w3.org/1999/xlink" xlink:href="MW505991" ext-link-type="gen" xlink:type="simple">MW505991</ext-link>
              </td></tr><tr><td rowspan="1" colspan="1"><named-content xmlns:xlink="http://www.w3.org/1999/xlink" content-type="dwc:institutional_code" xlink:title="Museum für Naturkunde" xlink:href="http://grbio.org/institution/museum-f%C3%BCr-naturkunde-berlin-zoological-collections" xlink:type="simple">ZMB</named-content> 31773 (2529)</td><td rowspan="1" colspan="1" style="color: #396ba6">
                <ext-link xmlns:xlink="http://www.w3.org/1999/xlink" xlink:href="MW505999" ext-link-type="gen" xlink:type="simple">MW505999</ext-link>
              </td><td rowspan="1" colspan="1" style="color: #396ba6">
                <ext-link xmlns:xlink="http://www.w3.org/1999/xlink" xlink:href="MW505993" ext-link-type="gen" xlink:type="simple">MW505993</ext-link>
              </td></tr><tr><td rowspan="1" colspan="1"><named-content xmlns:xlink="http://www.w3.org/1999/xlink" content-type="dwc:institutional_code" xlink:title="Museum für Naturkunde" xlink:href="http://grbio.org/institution/museum-f%C3%BCr-naturkunde-berlin-zoological-collections" xlink:type="simple">ZMB</named-content> 31781 (2519)</td><td rowspan="1" colspan="1">Vietnam, Ninh Binh, Nho Quan, Cuc Phuong</td><td rowspan="1" colspan="1" style="color: #396ba6">
                <ext-link xmlns:xlink="http://www.w3.org/1999/xlink" xlink:href="MW506000" ext-link-type="gen" xlink:type="simple">MW506000</ext-link>
              </td><td rowspan="1" colspan="1" style="color: #396ba6">
                <ext-link xmlns:xlink="http://www.w3.org/1999/xlink" xlink:href="MW505994" ext-link-type="gen" xlink:type="simple">MW505994</ext-link>
              </td></tr><tr><td rowspan="3" colspan="1">
                <italic>
                  <tp:taxon-name><tp:taxon-name-part taxon-name-part-type="genus" reg="Caridina">Caridina</tp:taxon-name-part><tp:taxon-name-part taxon-name-part-type="species" reg="tricincta">tricincta</tp:taxon-name-part></tp:taxon-name>
                </italic>
              </td><td rowspan="1" colspan="1"><named-content xmlns:xlink="http://www.w3.org/1999/xlink" content-type="dwc:institutional_code" xlink:title="Museum für Naturkunde" xlink:href="http://grbio.org/institution/museum-f%C3%BCr-naturkunde-berlin-zoological-collections" xlink:type="simple">ZMB</named-content> 30360-1 (2572)</td><td rowspan="3" colspan="1">Vietnam, Ha Giang, Bac Me, Lac Nong</td><td rowspan="1" colspan="1" style="color: #396ba6">
                <ext-link xmlns:xlink="http://www.w3.org/1999/xlink" xlink:href="MT526839" ext-link-type="gen" xlink:type="simple">MT526839</ext-link>
              </td><td rowspan="1" colspan="1" style="color: #396ba6">
                <ext-link xmlns:xlink="http://www.w3.org/1999/xlink" xlink:href="MT526822" ext-link-type="gen" xlink:type="simple">MT526822</ext-link>
              </td></tr><tr><td rowspan="1" colspan="1"><named-content xmlns:xlink="http://www.w3.org/1999/xlink" content-type="dwc:institutional_code" xlink:title="Museum für Naturkunde" xlink:href="http://grbio.org/institution/museum-f%C3%BCr-naturkunde-berlin-zoological-collections" xlink:type="simple">ZMB</named-content> 30360-2 (2573)</td><td rowspan="1" colspan="1" style="color: #396ba6">
                <ext-link xmlns:xlink="http://www.w3.org/1999/xlink" xlink:href="MT526840" ext-link-type="gen" xlink:type="simple">MT526840</ext-link>
              </td><td rowspan="1" colspan="1" style="color: #396ba6">
                <ext-link xmlns:xlink="http://www.w3.org/1999/xlink" xlink:href="MT526823" ext-link-type="gen" xlink:type="simple">MT526823</ext-link>
              </td></tr><tr><td rowspan="1" colspan="1"><named-content xmlns:xlink="http://www.w3.org/1999/xlink" content-type="dwc:institutional_code" xlink:title="Museum für Naturkunde" xlink:href="http://grbio.org/institution/museum-f%C3%BCr-naturkunde-berlin-zoological-collections" xlink:type="simple">ZMB</named-content> 30363-1 (2576)</td><td rowspan="1" colspan="1" style="color: #396ba6">
                <ext-link xmlns:xlink="http://www.w3.org/1999/xlink" xlink:href="MT526841" ext-link-type="gen" xlink:type="simple">MT526841</ext-link>
              </td><td rowspan="1" colspan="1" style="color: #396ba6">
                <ext-link xmlns:xlink="http://www.w3.org/1999/xlink" xlink:href="MT526824" ext-link-type="gen" xlink:type="simple">MT526824</ext-link>
              </td></tr><tr><td rowspan="4" colspan="1"><italic><tp:taxon-name><tp:taxon-name-part taxon-name-part-type="genus" reg="Caridina">Caridina</tp:taxon-name-part><tp:taxon-name-part taxon-name-part-type="species" reg="xuanlien">xuanlien</tp:taxon-name-part></tp:taxon-name></italic> sp. nov.</td><td rowspan="1" colspan="1"><named-content xmlns:xlink="http://www.w3.org/1999/xlink" content-type="dwc:institutional_code" xlink:title="Museum für Naturkunde" xlink:href="http://grbio.org/institution/museum-f%C3%BCr-naturkunde-berlin-zoological-collections" xlink:type="simple">ZMB</named-content> 32944-1 (3529)</td><td rowspan="2" colspan="1">Vietnam, Thanh Hoa, Thuong Xuan, Van Xuan</td><td rowspan="1" colspan="1" style="color: #396ba6">
                <ext-link xmlns:xlink="http://www.w3.org/1999/xlink" xlink:href="PV644220" ext-link-type="gen" xlink:type="simple">PV644220</ext-link>
              </td><td rowspan="1" colspan="1" style="color: #396ba6">
                <ext-link xmlns:xlink="http://www.w3.org/1999/xlink" xlink:href="PV642637" ext-link-type="gen" xlink:type="simple">PV642637</ext-link>
              </td></tr><tr><td rowspan="1" colspan="1"><named-content xmlns:xlink="http://www.w3.org/1999/xlink" content-type="dwc:institutional_code" xlink:title="Museum für Naturkunde" xlink:href="http://grbio.org/institution/museum-f%C3%BCr-naturkunde-berlin-zoological-collections" xlink:type="simple">ZMB</named-content> 32944-2 (3530)</td><td rowspan="1" colspan="1" style="color: #396ba6">
                <ext-link xmlns:xlink="http://www.w3.org/1999/xlink" xlink:href="PV644221" ext-link-type="gen" xlink:type="simple">PV644221</ext-link>
              </td><td rowspan="1" colspan="1" style="color: #396ba6">
                <ext-link xmlns:xlink="http://www.w3.org/1999/xlink" xlink:href="PV642638" ext-link-type="gen" xlink:type="simple">PV642638</ext-link>
              </td></tr><tr><td rowspan="1" colspan="1"><named-content xmlns:xlink="http://www.w3.org/1999/xlink" content-type="dwc:institutional_code" xlink:title="Museum für Naturkunde" xlink:href="http://grbio.org/institution/museum-f%C3%BCr-naturkunde-berlin-zoological-collections" xlink:type="simple">ZMB</named-content> 32948-1 (3665)</td><td rowspan="2" colspan="1">Vietnam, Thanh Hoa, Thuong Xuan, Yen Nhan</td><td rowspan="1" colspan="1" style="color: #396ba6">
                <ext-link xmlns:xlink="http://www.w3.org/1999/xlink" xlink:href="PV644227" ext-link-type="gen" xlink:type="simple">PV644227</ext-link>
              </td><td rowspan="1" colspan="1" style="color: #396ba6">
                <ext-link xmlns:xlink="http://www.w3.org/1999/xlink" xlink:href="PV642644" ext-link-type="gen" xlink:type="simple">PV642644</ext-link>
              </td></tr><tr><td rowspan="1" colspan="1"><named-content xmlns:xlink="http://www.w3.org/1999/xlink" content-type="dwc:institutional_code" xlink:title="Museum für Naturkunde" xlink:href="http://grbio.org/institution/museum-f%C3%BCr-naturkunde-berlin-zoological-collections" xlink:type="simple">ZMB</named-content> 32948-2 (3668)</td><td rowspan="1" colspan="1" style="color: #396ba6">
                <ext-link xmlns:xlink="http://www.w3.org/1999/xlink" xlink:href="PV644228" ext-link-type="gen" xlink:type="simple">PV644228</ext-link>
              </td><td rowspan="1" colspan="1" style="color: #396ba6">
                <ext-link xmlns:xlink="http://www.w3.org/1999/xlink" xlink:href="PV642645" ext-link-type="gen" xlink:type="simple">PV642645</ext-link>
              </td></tr><tr><td rowspan="1" colspan="1">
                <italic>
                  <tp:taxon-name><tp:taxon-name-part taxon-name-part-type="genus" reg="Neocaridina">Neocaridina</tp:taxon-name-part><tp:taxon-name-part taxon-name-part-type="species" reg="palmata">palmata</tp:taxon-name-part></tp:taxon-name>
                </italic>
              </td><td rowspan="1" colspan="1"><named-content xmlns:xlink="http://www.w3.org/1999/xlink" content-type="dwc:institutional_code" xlink:title="Museum für Naturkunde" xlink:href="http://grbio.org/institution/museum-f%C3%BCr-naturkunde-berlin-zoological-collections" xlink:type="simple">ZMB</named-content> 30256 (1944)</td><td rowspan="1" colspan="1">Vietnam, Cao Bang, Ha Quang, Truong Ha, Pac Ma</td><td rowspan="1" colspan="1" style="color: #396ba6">
                <ext-link xmlns:xlink="http://www.w3.org/1999/xlink" xlink:href="MT526843" ext-link-type="gen" xlink:type="simple">MT526843</ext-link>
              </td><td rowspan="1" colspan="1" style="color: #396ba6">
                <ext-link xmlns:xlink="http://www.w3.org/1999/xlink" xlink:href="MT526825" ext-link-type="gen" xlink:type="simple">MT526825</ext-link>
              </td></tr><tr><td rowspan="1" colspan="1">
                <italic>
                  <tp:taxon-name><tp:taxon-name-part taxon-name-part-type="genus" reg="Paracaridina">Paracaridina</tp:taxon-name-part><tp:taxon-name-part taxon-name-part-type="species" reg="zijinica">zijinica</tp:taxon-name-part></tp:taxon-name>
                </italic>
              </td><td rowspan="1" colspan="1"><named-content xmlns:xlink="http://www.w3.org/1999/xlink" content-type="dwc:institutional_code" xlink:title="Museum für Naturkunde" xlink:href="http://grbio.org/institution/museum-f%C3%BCr-naturkunde-berlin-zoological-collections" xlink:type="simple">ZMB</named-content> 32180 (663)</td><td rowspan="1" colspan="1">China, Heyuan</td><td rowspan="1" colspan="1" style="color: #396ba6">
                <ext-link xmlns:xlink="http://www.w3.org/1999/xlink" xlink:href="KP168798" ext-link-type="gen" xlink:type="simple">KP168798</ext-link>
              </td><td rowspan="1" colspan="1" style="color: #396ba6">
                <ext-link xmlns:xlink="http://www.w3.org/1999/xlink" xlink:href="KP168782" ext-link-type="gen" xlink:type="simple">KP168782</ext-link>
              </td></tr><tr><td rowspan="1" colspan="1">
                <italic>
                  <tp:taxon-name><tp:taxon-name-part taxon-name-part-type="genus" reg="Potimirim">Potimirim</tp:taxon-name-part><tp:taxon-name-part taxon-name-part-type="species" reg="potimirim">potimirim</tp:taxon-name-part></tp:taxon-name>
                </italic>
              </td><td rowspan="1" colspan="1"><named-content xmlns:xlink="http://www.w3.org/1999/xlink" content-type="dwc:institutional_code" xlink:title="Museum für Naturkunde" xlink:href="http://grbio.org/institution/museum-f%C3%BCr-naturkunde-berlin-zoological-collections" xlink:type="simple">ZMB</named-content> 29476 (431)</td><td rowspan="1" colspan="1">Panama, Bocas del Toro</td><td rowspan="1" colspan="1" style="color: #396ba6">
                <ext-link xmlns:xlink="http://www.w3.org/1999/xlink" xlink:href="EF489975" ext-link-type="gen" xlink:type="simple">EF489975</ext-link>
              </td><td rowspan="1" colspan="1" style="color: #396ba6">
                <ext-link xmlns:xlink="http://www.w3.org/1999/xlink" xlink:href="FN995386" ext-link-type="gen" xlink:type="simple">FN995386</ext-link>
              </td></tr></tbody></table></table-wrap><supplementary-material xmlns:xlink="http://www.w3.org/1999/xlink" id="S1" position="float" orientation="portrait" xlink:type="simple"><object-id content-type="doi" xlink:type="simple">10.3897/zookeys.1247.148607.suppl1</object-id><object-id content-type="arpha" xlink:type="simple">0AF13FE8-03ED-5AD9-BB3B-95A56A2BF83B</object-id><label>Supplementary material 1</label><caption><p>p-distance for <abbrev xlink:title="mitochondrial cytochrome oxidase subunit I" id="ABBRID0ETHAK" xlink:type="simple">COI</abbrev> for all the relevant species</p></caption><statement content-type="dataType"><label>Data type</label><p>pdf</p></statement><media xlink:href="zookeys-1247-151_article-148607__-s001.pdf" mimetype="application" mime-subtype="pdf" position="float" orientation="portrait" xlink:type="simple" id="oo_1382292.pdf"><uri content-type="original_file" xlink:type="simple">https://binary.pensoft.net/file/1382292</uri></media><permissions><license xlink:type="simple"><license-p>This dataset is made available under the Open Database License (http://opendatacommons.org/licenses/odbl/1.0/). The Open Database License (ODbL) is a license agreement intended to allow users to freely share, modify, and use this Dataset while maintaining this same freedom for others, provided that the original source and author(s) are credited.</license-p></license></permissions><attrib specific-use="authors">Van Tu Do, Thi Yen Phan, Kristina von Rintelen, Hung Anh Le, Thomas von Rintelen</attrib></supplementary-material><supplementary-material xmlns:xlink="http://www.w3.org/1999/xlink" id="S2" position="float" orientation="portrait" xlink:type="simple"><object-id content-type="doi" xlink:type="simple">10.3897/zookeys.1247.148607.suppl2</object-id><object-id content-type="arpha" xlink:type="simple">BC0B01DD-3132-5F5B-89D3-E4FABC538AD4</object-id><label>Supplementary material 2</label><caption><p>p-distance for <abbrev xlink:title="16S ribosomal RNA" id="ABBRID0EPIAK" xlink:type="simple">16S</abbrev> for all the relevant species</p></caption><statement content-type="dataType"><label>Data type</label><p>pdf</p></statement><media xlink:href="zookeys-1247-151_article-148607__-s002.pdf" mimetype="application" mime-subtype="pdf" position="float" orientation="portrait" xlink:type="simple" id="oo_1382293.pdf"><uri content-type="original_file" xlink:type="simple">https://binary.pensoft.net/file/1382293</uri></media><permissions><license xlink:type="simple"><license-p>This dataset is made available under the Open Database License (http://opendatacommons.org/licenses/odbl/1.0/). The Open Database License (ODbL) is a license agreement intended to allow users to freely share, modify, and use this Dataset while maintaining this same freedom for others, provided that the original source and author(s) are credited.</license-p></license></permissions><attrib specific-use="authors">Van Tu Do, Thi Yen Phan, Kristina von Rintelen, Hung Anh Le, Thomas von Rintelen</attrib></supplementary-material></tp:treatment-sec><ref-list><ref id="B18"><mixed-citation xmlns:xlink="http://www.w3.org/1999/xlink" xlink:type="simple"><person-group><name name-style="western"><surname>Do</surname><given-names>VT</given-names></name><name name-style="western"><surname>von Rintelen</surname><given-names>T</given-names></name><name name-style="western"><surname>Dang</surname><given-names>VD</given-names></name></person-group> (<year>2020</year>) <article-title>Descriptions of two new freshwater shrimps of the genus <italic><tp:taxon-name><tp:taxon-name-part taxon-name-part-type="genus">Caridina</tp:taxon-name-part></tp:taxon-name></italic> H. Milne Edwards, 1837 (<tp:taxon-name><tp:taxon-name-part taxon-name-part-type="subphylum">Crustacea</tp:taxon-name-part></tp:taxon-name>: <tp:taxon-name><tp:taxon-name-part taxon-name-part-type="order">Decapoda</tp:taxon-name-part></tp:taxon-name>: <tp:taxon-name><tp:taxon-name-part taxon-name-part-type="family">Atyidae</tp:taxon-name-part></tp:taxon-name>) from northern Vietnam.</article-title><source>The Raffles Bulletin of Zoology</source><volume>68</volume>: <fpage>404</fpage>–<lpage>420</lpage>. <ext-link xlink:href="10.26107/RBZ-2020-0057" ext-link-type="doi" xlink:type="simple">https://doi.org/10.26107/RBZ-2020-0057</ext-link></mixed-citation></ref></ref-list></tp:taxon-treatment>
